# Supplementary material for: Discovering Time-Varying Public Interest for COVID-19 Case Prediction in South Korea Using Search Engine Queries: Infodemiology Study
Source: J Med Internet Res. 2024 Dec 16;26:e63476. doi: 10.2196/63476 (PMC11686031; doi:10.2196/63476)
Supplement: Multimedia Appendix 1 [file jmir_v26i1e63476_app1.xlsx]

## Sheet: Sheet1
Periods	Size	Length	Vocab size
2020/02~2020/05	153MB	68664974	44508
2020/03~2020/06	153MB	68649183	46364
2020/04~2020/07	131MB	59186350	45130
2020/05~2020/08	121MB	54620815	43729
2020/06~2020/09	116MB	52404882	43456
2020/07~2020/10	110MB	49387625	42862
2020/08~2020/11	109MB	49161076	42826
2020/09~2020/12	111MB	50056627	43467
2020/10~2021/01	109MB	49171029	42983
2020/11~2021/02	107MB	48282104	42278
2020/12~2021/03	102MB	46215394	41759
2021/01~2021/04	92MB	41335026	40031
2021/02~2021/05	84MB	37856649	38977
2021/03~2021/06	83MB	37074902	38693
2021/04~2021/07	88MB	39490288	39120
2021/05~2021/08	87MB	39322285	39090
2021/06~2021/09	85MB	38188887	38624
2021/07~2021/10	83MB	37392810	38377
2021/08~2021/11	77MB	34717104	37687
