# Supplementary material for: Discovering Time-Varying Public Interest for COVID-19 Case Prediction in South Korea Using Search Engine Queries: Infodemiology Study
Source: J Med Internet Res. 2024 Dec 16;26:e63476. doi: 10.2196/63476 (PMC11686031; doi:10.2196/63476)
Supplement: Multimedia Appendix 2 [file jmir_v26i1e63476_app2.xlsx]

## Sheet: Sheet1
2020/02~2020/05		2020/03~2020/06		2020/04~2020/07		2020/05~2020/08		2020/06~2020/09		2020/07~2020/10		2020/08~2020/11		2020/09~2020/12		2020/10~2021/01		2020/11~2021/02		2020/12~2021/03		2021/01~2021/04		2021/02~2021/05		2021/03~2021/06		2021/04~2021/07		2021/05~2021/08		2021/06~2021/09		2021/07~2021/10		2021/08~2021/11
keyword	corr	keyword	corr	keyword	corr	keyword	corr	keyword	corr	keyword	corr	keyword	corr	keyword	corr	keyword	corr	keyword	corr	keyword	corr	keyword	corr	keyword	corr	keyword	corr	keyword	corr	keyword	corr	keyword	corr	keyword	corr	keyword	corr
코로나	0.753095	코로나바이러스	0.909965	비상	0.192767	코로나	0.820291	코로나	0.923093	코로나	0.918024	코로나	0.889844	무증상	0.794688	메르스	0.714554	메르스	0.655909	팬데믹	0.803431	팬데믹	0.530728	급증	0.440343	급증	0.215867	코로나	0.682452	가을	0.751738	경제위기	0.499603	불안감	0.308253	지속	0.457959
코로	0.678355	메르스	0.903998	다만	0.164318	코로	0.773221	코로	0.858285	메르스	0.844573	코로나바이러스	0.805591	코로나	0.751232	무증상	0.679008	무증상	0.613157	메르스	0.775407	대비	0.426028	만큼	0.398138	텔레워크	0.206226	계속	0.597454	코로	0.584031	독감	0.484461	연휴	0.272695	오미크론	0.401576
코로나바이러스	0.566218	코로나	0.854991	조기	0.117202	셧다운	0.751309	코로나바이러스	0.708534	코로나바이러스	0.814914	메르스	0.68445	코로나바이러스	0.71887	코로나	0.660157	코로나바이러스	0.591972	팬더믹	0.76912	코로나	0.412022	한시	0.385233	만큼	0.201438	지연	0.493219	코로나	0.527268	인플루엔자	0.421223	자도	0.260314	조류인플루엔자	0.358064
연일	0.5112	코로	0.831223	선포	0.113943	급증	0.585742	메르스	0.703003	무증상	0.798286	급증	0.673978	메르스	0.718576	코로나바이러스	0.649902	코로나	0.5727	코로나바이러스	0.759167	팬더믹	0.411413	당장	0.371939	코로나	0.192049	선제	0.492122	연일	0.495206	신종플루	0.410595	경제위기	0.241609	보고	0.330475
감염	0.503376	심각	0.725194	인플루엔자	0.106192	전역	0.559366	셧다운	0.676979	확진율	0.73428	셧다운	0.598103	선제	0.649489	선제	0.601864	잠복기	0.51541	코로나	0.721057	더욱	0.389624	악화	0.360476	폭증	0.17766	셧다운	0.483187	공백	0.471453	추석	0.392187	수준	0.235337	지연	0.263603
전염병	0.503032	인플루엔자	0.690109	셧다운	0.105509	폭증	0.557026	급증	0.596606	추이	0.63229	추이	0.565103	경제위기	0.643668	경제위기	0.566424	선제	0.506448	무증상	0.668239	급증	0.343634	우리나라	0.350088	정부	0.170664	코로나바이러스	0.475128	선제	0.462367	공백	0.349906	불안	0.192336	육박	0.25453
인플루엔자	0.497808	감염	0.636553	좀처럼	0.0992572	추이	0.506562	추이	0.595352	급증	0.604499	경제위기	0.547853	겨울철	0.643212	겨울철	0.54685	팬데믹	0.483078	전염병	0.650515	속출	0.335467	대비	0.345738	대비	0.162058	입국	0.446587	폐강	0.43148	선제	0.33145	셧다운	0.19192	코로나	0.24979
국내	0.438266	감염증	0.626704	만큼	0.0927894	속출	0.473171	폭증	0.587683	폭증	0.589014	폭증	0.484049	확진율	0.563185	확진율	0.50584	경제위기	0.442956	바이러스	0.642039	무증상	0.31771	속도	0.332913	심각	0.156147	폭증	0.432949	당국	0.410753	불안감	0.282957	이처럼	0.190355	비상	0.24526
바이러스	0.43216	전염병	0.610111	메르스	0.0723767	메르스	0.428497	당국	0.481772	개학	0.559306	확진율	0.472063	팬더믹	0.521237	조류인플루엔자	0.399213	확진율	0.431303	겨울철	0.599641	재택근무	0.311112	점차	0.318348	관광객	0.149324	급증	0.291709	코로나바이러스	0.406643	코로	0.266642	크게	0.165341	방역	0.230382
총력	0.426364	둔화	0.580036	염력	0.0653793	코로나바이러스	0.389823	정점	0.386429	중단	0.409909	전염병	0.386904	두기	0.488899	바이러스	0.398759	바이러스	0.41289	독감	0.578702	만큼	0.305386	직면	0.318036	대규모	0.143688	감염	0.275087	계속	0.331728	당국	0.246671	비상	0.149915	폭증	0.22803
정점	0.41653	바이러스	0.576055	해외	0.0603152	정점	0.374224	일상	0.384399	바이러스	0.398851	겨울철	0.358677	최악	0.440153	최악	0.395046	일상생활	0.407708	재택근무	0.517422	전염병	0.304831	이처럼	0.314328	위축	0.1203	접종	0.269628	재택근무	0.30756	코로나	0.23329	경우	0.139454	효과	0.220668
조기	0.380574	정점	0.553115	급증	0.056153	중단	0.363724	감염	0.38371	정점	0.394215	감염증	0.325881	절체절명	0.433862	늑장	0.39495	절체절명	0.389752	경제위기	0.502377	확진율	0.295159	불안	0.30302	응답	0.117706	당국	0.260194	입국	0.286076	팬데믹	0.161969	억제	0.131269	급증	0.207305
이상없다	0.364148	속출	0.431795	정점	0.0539094	가뜩이나	0.346544	방심	0.37292	일상	0.387139	보고	0.307909	비상	0.379077	비상	0.379954	겨울철	0.381966	선제	0.436828	정부	0.287602	크게	0.288544	점차	0.116038	폐강	0.226372	수도	0.257131	폭증	0.158781	팬데믹	0.127524	비대	0.194949
메르스	0.347904	연일	0.429268	장기간	0.0469458	메가톤	0.306321	추세	0.304543	감염증	0.346334	당국	0.303353	폭증	0.368928	일상생활	0.357946	재택근무	0.379557	폭증	0.410059	독감	0.283253	대규모	0.287965	한시	0.0910363	정부	0.224495	감염	0.244606	최악	0.106839	해외여행	0.123314	양상	0.181465
이란	0.34622	국내	0.419669	일시	0.0404184	전라남도지사	0.28767	심각	0.30217	추세	0.33259	선제	0.29983	비대	0.327167	폭증	0.337091	늑장	0.374838	정부	0.407854	비상	0.271946	불확실	0.265526	급속도	0.08857	최악	0.202933	팬데믹	0.24378	현재	0.10254	당장	0.111021	각국	0.166228
늑장	0.33923	우한	0.417505	본격	0.0299439	김동영	0.231859	집단	0.294563	대구	0.331019	정점	0.286352	유례	0.315003	일상	0.335284	최악	0.355609	추수감사절	0.379376	직면	0.268018	계속	0.265469	악화	0.0846532	델타	0.186446	폭증	0.19362	코로나바이러스	0.0868964	추석	0.109893	국경	0.143193
폭증	0.326897	가뜩이나	0.388292	대량	0.0293676	선제	0.207746	비대	0.251268	심각	0.330967	우려	0.285309	급증	0.304331	당국	0.321031	전염병	0.331694	절체절명	0.378976	바이러스	0.242165	속출	0.263716	최악	0.0746001	중단	0.176916	가뜩이나	0.158211	입국	0.084862	악화	0.106051	감염병	0.143039
상황	0.315146	주춤	0.372807	감염증	0.0246006	조짐	0.205255	바이러스	0.246578	우려	0.303445	추세	0.265468	전염병	0.286334	좀처럼	0.295973	일상	0.322776	일상생활	0.36744	한계	0.237082	효과	0.260697	불확실	0.0715831	심각	0.147807	지연	0.13445	불안	0.0447238	양상	0.102744	본격	0.132814
이탈리아	0.312505	추가	0.294591	속출	0.0243131	추세	0.200428	실직	0.228929	감염병	0.284701	바이러스	0.259135	좀처럼	0.284586	팬데믹	0.272977	폭증	0.306579	조류인플루엔자	0.363227	실업률	0.230934	화상병	0.256133	각국	0.0635477	일상	0.1086	자연면역	0.1193	수준	0.0376719	수가	0.102722	가능성	0.129057
급속	0.304491	폭증	0.290088	가운데	0.0199436	바이러스	0.171063	깜깜	0.227383	방심	0.282203	감염병	0.245526	셧다운	0.280268	유례	0.264826	실직	0.258702	홍역	0.330246	추이	0.224572	우려	0.248915	코로	0.061608	긴급	0.0981498	이로	0.107451	지속	0.0321852	인플루엔자	0.0878094	중단	0.113254
추가	0.295846	다시	0.264859	이로	0.0144308	감염	0.143697	선제	0.199641	깜깜	0.281029	개학	0.240898	수도	0.276636	비대	0.210858	당국	0.254779	최악	0.321471	속도	0.213344	감염병	0.248144	우려	0.0536676	진일	0.095309	최악	0.105925	감염	0.0305838	당국	0.08552	수준	0.107796
감염증	0.293637	상황	0.251492	대규모	0.0143532	다만	0.141557	우려	0.191319	전염병	0.270903	실직	0.240839	일상생활	0.25349	조기	0.204454	더욱	0.254459	감염	0.321403	폭증	0.21163	정부	0.23055	델타	0.0512871	강화	0.0701534	인플루엔자	0.0909677	응답	0.0305203	집단	0.0851563	경우	0.101936
주춤	0.284724	급속	0.228931	인국공	-0.000197543	심각	0.137452	조짐	0.185364	선제	0.270199	비상	0.229679	당국	0.234087	전염병	0.200958	비상	0.244614	대비	0.300886	크게	0.210758	각국	0.226618	오히려	0.0510519	팬데믹	0.0669102	초유	0.0779961	추세	0.0254665	독감	0.0796151	긴급	0.101816
급증	0.273554	폭발	0.222158	감염	-0.00251653	계속	0.119845	최악	0.175831	일상생활	0.26446	심각	0.203097	추이	0.215704	실직	0.200055	불구	0.234232	인플루엔자	0.263537	코로나바이러스	0.204562	만일	0.225792	지속	0.046664	지속	0.0447473	정부	0.0768684	급증	0.0131744	급감	0.0781081	셧다운	0.101087
중국	0.248476	경제위기	0.212943	바이러스	-0.00746122	상황	0.105159	일상생활	0.166917	실직	0.254353	최악	0.201565	바이러스	0.20387	급증	0.188944	좀처럼	0.222121	급증	0.259654	추세	0.199666	감염	0.219981	계속	0.0383733	부진	0.0329011	급증	0.0725018	정점	0.0130107	부족	0.0754629	감염증	0.0896078
폭발	0.243489	급증	0.208594	지속	-0.00798386	집단	0.103234	개학	0.162576	상황	0.236713	상황	0.192019	물리	0.187282	가장	0.181455	감염	0.211658	늑장	0.252614	상반기	0.194768	오히려	0.218461	크게	0.0342412	초유	0.0255627	지속	0.064761	조기	0.00621216	가능성	0.074328	규모	0.0837562
질병	0.231065	유럽	0.196376	상황	-0.0109145	호전	0.10242	상황	0.156672	최악	0.188007	총력	0.182176	팬데믹	0.170054	육박	0.18057	육박	0.200191	좀처럼	0.22906	감염	0.19443	추이	0.214344	추세	0.0340492	자도	0.0255608	수급	0.0562237	질병	0.00584148	현재	0.0663957	우려	0.0813556
감염병	0.219168	조짐	0.17533	계속	-0.0143308	우려	0.101215	결막염	0.121384	계속	0.185128	재택근무	0.179437	가장	0.164077	본격	0.166396	조류인플루엔자	0.171616	일상	0.225535	수도	0.191788	방심	0.213492	초기	0.0246522	상황	0.0252246	중단	0.042259	경우	-0.00842527	해외	0.058455	전염병	0.0807709
우려	0.202947	대량	0.168389	전염병	-0.0160962	비대	0.0841951	호전	0.11246	조기	0.184983	만큼	0.174796	초유	0.147727	추이	0.151446	흐트러짐	0.167069	감염병	0.218356	경제활동	0.19098	응답	0.210232	한계	0.0183881	바이러스	0.0248833	일상	0.0320224	중단	-0.0133676	다만	0.0580193	해외여행	0.0752362
초비상	0.197703	질병	0.147762	유럽	-0.0202844	조기	0.075398	전염병	0.110514	비대	0.150718	직면	0.172784	우려	0.118708	초유	0.139619	감염증	0.144948	감염증	0.216312	이처럼	0.188317	심각	0.204601	우리나라	0.0123896	동시	0.0240125	정점	0.0192106	여전	-0.014915	강화	0.0508321	코로	0.0751719
변곡점	0.191994	우려	0.145866	국내	-0.0227692	급속도	0.0723009	급감	0.108574	가장	0.138387	질병	0.16962	일상	0.105991	기피	0.134462	조기	0.129797	침체	0.188614	침체	0.183565	초기	0.201718	비교	0.0103121	폭발	0.0160305	진일	0.0126536	우려	-0.0176369	대폭	0.0400295	회복	0.075093
선제	0.188254	급감	0.14357	초유	-0.0284256	실직	0.0632075	악화	0.0973683	급감	0.129185	팬데믹	0.169319	감염증	0.104175	감염증	0.134366	기피	0.129408	만큼	0.180055	늑장	0.166923	전염병	0.200991	이처럼	0.00912903	대규모	0.000440263	사정부	0.00512185	수급	-0.0207801	초기	0.0381845	이처럼	0.0586178
폐렴	0.183371	미국	0.0966563	코로나바이러스	-0.0323522	일상생활	0.0250027	급변	0.0930447	시기	0.127065	긴급	0.145892	감염	0.0992904	판가름	0.11168	연쇄	0.124012	집단	0.178274	홍역	0.165666	지속	0.199696	중단	0.00814724	당장	-0.0177281	폭증함	0	강화	-0.0209931	선제	0.0368504	일시	0.0526611
경제위기	0.181772	감염병	0.0913507	극도	-0.0336147	전염병	0.0185769	현재	0.0800301	팬데믹	0.112265	위축	0.144714	인플루엔자	0.092474	상황	0.104428	가장	0.123896	급속도	0.169449	조기	0.160407	최악	0.193705	효과	0.00528586	일상생활	-0.0239698	공포	-0.0253841	신종	-0.0219241	우려	0.0299436	최악	0.0498364
초기	0.17128	이중고	0.0909783	전체	-0.0358303	현재	0.0117852	계속	0.0763158	경제위기	0.111774	수도	0.144692	보고	0.0801184	과신	0.0965718	급속도	0.112669	추이	0.157211	계속	0.158439	질병	0.191392	속출	0.00496142	저하	-0.0291136	추가	-0.0287298	정부	-0.0254005	추가	0.0294431	선제	0.0497391
전세계	0.141181	전세계	0.0841912	폭발	-0.0368093	뒤집혔습니	0	급속도	0.0671683	좀처럼	0.111192	속도	0.131278	다시	0.0782647	긴급	0.0942725	급증	0.108341	심각	0.156535	감염병	0.157998	시기	0.189265	경제활동	0.00398211	수급	-0.0344559	조기	-0.030657	가뜩이나	-0.0383064	언제	0.0243684	취소	0.0494981
대량	0.137821	조기	0.0750141	코로	-0.0407906	장기간	-0.0160013	감염증	0.065536	다소	0.109846	불능	0.129165	상황	0.0761051	다소	0.0921206	긴급	0.104232	긴급	0.150715	대다수	0.156425	심리	0.183025	불안	-0.00143968	불확실	-0.0366345	상황	-0.0506766	추가	-0.0389751	지속	0.0240595	추가	0.0467379
유럽	0.121692	예견	0.07278	선제	-0.0409034	대규모	-0.0188844	감염병	0.0624306	한계	0.108662	연쇄	0.124178	실직	0.0720863	극도	0.0848723	추이	0.09642	크게	0.15063	현재	0.150849	대조군	0.174644	선제	-0.00436665	전염병	-0.0550219	심각	-0.0603742	가능성	-0.0397422	점차	0.0237821	해외	0.0438048
미국	0.0990866	선제	0.0726999	급속도	-0.0432167	급변	-0.0211953	조기	0.0583913	속도	0.0991287	지금	0.114931	심각	0.0703364	연휴	0.0740904	인플루엔자	0.0757393	기피	0.11671	일상	0.14856	지금	0.17354	속도	-0.00554526	일시	-0.0551953	긴급	-0.074949	다만	-0.0421535	속도	0.023484	전체	0.0419739
추세	0.0943911	해외	0.0720753	언제	-0.0461519	이로	-0.0336634	혼란	0.0420341	일단	0.0922095	초유	0.114339	다소	0.0624795	다시	0.0657141	크게	0.073255	질병	0.113291	불안	0.132705	돌발	0.158699	게다가	-0.00750153	거의	-0.0635163	바이러스	-0.0828062	대폭	-0.0432047	대면	0.0208931	코로나바이러스	0.0406501
추이	0.0897851	셧다운	0.0622484	진정	-0.0472593	신천지	-0.0446652	전세계	0.0262792	초기	0.0854718	다소	0.110894	질병	0.0573366	우려	0.0548658	침체	0.0689524	급감	0.0890862	가장	0.127337	가운데	0.156604	감소	-0.00821956	유행병	-0.0672885	델타	-0.083851	감염병	-0.0436763	감소	0.0191289	감염	0.0344975
신천지	0.0748282	잠재	0.0618117	만일	-0.0495657	전체	-0.0493197	다소	0.0224227	두기	0.0849411	일단	0.106743	더욱	0.0514538	계속	0.0529919	상황	0.0545399	조기	0.0829292	효과	0.126007	일상생활	0.154456	비율	-0.00928576	추가	-0.0677389	감소	-0.113588	부족	-0.0446843	공백	0.00568897	악화	0.034377
경제	0.0725153	경제	0.0455735	존폐	-0.0548303	감염병	-0.0537397	가장	0.0148414	경우	0.0847804	가능성	0.105987	자칫	0.0345294	인플루엔자	0.0441545	각국	0.0520258	이처럼	0.0755384	당장	0.125836	부족	0.136526	급감	-0.00988107	기피	-0.0714616	우려	-0.11802	상황	-0.0461897	확대	0.00148771	감소	0.0333191
본격	0.065295	추이	0.0412217	모두	-0.0597619	급감	-0.0543968	좀처럼	0.0118877	존폐	0.0771244	계속	0.104965	조기	0.0258217	자칫	0.0291464	다소	0.0519604	가장	0.0656231	각국	0.1163	급감	0.135479	긴급	-0.0109266	우려	-0.0739111	불구	-0.11985	급감	-0.0498208	폭증함	0	급감	0.0330712
잠재	0.0611713	본격	0.0404673	어려움	-0.0616782	경우	-0.057352	지속	0.00992598	대규모	0.0726961	비대	0.104422	지속	0.0206768	심각	0.025248	급감	0.0519402	각국	0.0599691	긴급	0.115478	선제	0.131785	하반기	-0.0117305	브루셀라병	-0.0748708	거의	-0.120458	심각	-0.0611409	일시	-0.00118673	개월	0.0289622
집단	0.0584375	선포	0.0387402	단기간	-0.0626238	감염증	-0.0645131	일단	0.0090342	전체	0.0666094	급감	0.10049	돌발	0.0186726	매우	0.0245806	비대	0.0449926	비상	0.0587302	선제	0.11266	비율	0.12819	완화	-0.012651	완화	-0.0764414	급감	-0.131966	감소	-0.0652235	전환	-0.00174036	확대	0.0231761
해외	0.0504352	세계	0.0362937	우려	-0.0640693	비상	-0.0658362	각국	0.00716688	위축	0.0665782	일상	0.0951579	직면	0.00423113	수급	0.0236386	감염병	0.0391838	이어진	0.0339459	최악	0.108282	다만	0.123798	지금	-0.025315	대면	-0.0774388	전체	-0.134908	추이	-0.0687834	무름병	-0.00774319	팬데믹	0.02169
급속도	0.0445999	계교	0.013908	현재	-0.0652324	시기	-0.0665161	장기간	0.00100136	지속	0.0629016	비율	0.0927569	연휴	0.00375023	집단	0.0136703	계속	0.0250178	시기	0.0324737	불확실	0.105665	빈국	0.115616	가을	-0.0279267	다만	-0.0803146	다만	-0.136518	전염병	-0.071727	숫자	-0.0123857	비율	0.0191715
패혈	0.039279	전례	0.0114328	전세계	-0.0664127	지연	-0.0685751	극도	-0.00490363	질병	0.0558868	조짐	0.0828384	휴강	0.000628131	각국	0.00490317	돌발	0.0208571	계속	0.0267672	상당수	0.104671	무증상	0.106208	일상	-0.0337707	감소	-0.0922314	대면	-0.139942	지연	-0.0717565	정점	-0.0173779	상황	0.0181185
셧다운	0.0381994	추세	0.00496386	초기	-0.0687971	지속	-0.0742132	한계	-0.00733291	장기간	0.0555824	사회	0.0792201	전체	-0.000720796	지속	0.00377768	현재	0.0207717	추세	0.0256241	지속	0.0994967	대폭	0.0975529	감염증	-0.0340479	모두	-0.0948012	부족	-0.150868	이처럼	-0.0746452	다소	-0.0198982	돌발	0.0115545
모양새	0.0337669	장택동	0	코로나	-0.075514	일시	-0.0865796	대규모	-0.010996	부족	0.0502026	전체	0.0786896	계속	-0.00370221	뒤집혔습니	0	당장	0.0184487	분기	0.0192236	우려	0.0908021	폭증	0.0960248	되레	-0.0366595	조류인플루엔자	-0.101983	전염병	-0.151814	자칫	-0.0889197	감염병	-0.021099	단기간	0.011233
폐혈	0.0301947	전체	-0.00835215	질병	-0.0769843	추가	-0.0963544	전례	-0.0137989	추가	0.0455882	일상생활	0.0772063	각국	-0.01076	시민주권	0	판가름	0.00931622	경제활동	0.0180024	부족	0.0898441	중단	0.0939274	취소	-0.0390488	전체	-0.110819	전문가	-0.163249	계속	-0.098527	전체	-0.0249629	부족	0.0102198
전체	0.0274897	좀처럼	-0.018739	경제	-0.0782028	각국	-0.102095	서서히	-0.0139294	건데	0.0446106	시기	0.0729325	모두	-0.0131302	제때	-0.000827495	대규모	0.00777992	상황	0.0157235	대규모	0.0863113	상황	0.0909702	메르스	-0.0427532	감염증	-0.122348	신종인플루엔자	-0.16476	거의	-0.100199	비율	-0.0333503	다소	0.00585577
깜깜	0.00932243	지속	-0.0243275	폭증	-0.0839882	만일	-0.1051	본격	-0.0155542	만일	0.0431881	불안	0.07235	만큼	-0.0136527	전체	-0.00804264	우려	0.00234597	대규모	0.0150931	가운데	0.0821923	감소	0.0884848	수급	-0.0435754	오히려	-0.123124	불안감	-0.164959	전체	-0.109098	규모	-0.0349416	독감	0.000109362
앤킷	0	비상	-0.0273338	추가	-0.0848428	초유	-0.105103	상당수	-0.0232431	본격	0.0385521	지속	0.0657213	대규모	-0.0182674	당장	-0.0162125	사육이	0	혼란	0.00342136	감염증	0.0803903	바이러스	0.0868291	보고	-0.0486698	급속도	-0.129489	어려움	-0.18128	전환	-0.124506	역시	-0.0366878	줄어드	0
가파르	0	돌발	-0.0280508	늑장	-0.0860538	어려움	-0.106454	추가	-0.0255095	오히려	0.0377456	일후	0.0620378	중단	-0.0285199	악화	-0.0184321	만큼	-0.00193805	뒤집혔습니	0	최소	0.0794832	홍역	0.0858538	폭발	-0.0524151	악화	-0.132389	대규모	-0.186868	오히려	-0.131364	일상생활	-0.0409381	접촉량	0
세계	-0.0026616	크게	-0.0414996	각국	-0.0956212	경제성장률	-0.111183	전체	-0.0267571	사회	0.0367	다시	0.0610352	감염병	-0.0302591	존폐	-0.0253825	코로나비	-0.00970722	우려	-0.00161347	급감	0.0750716	확대	0.0812187	전례	-0.0555978	어려움	-0.135913	보고	-0.191004	바이러스	-0.13342	상당수	-0.0413978	핵비	0
급격	-0.017222	보고	-0.0445781	지연	-0.0984417	상당수	-0.112033	가정	-0.0304661	각국	0.0346036	존폐	0.053577	실업자	-0.03067	대규모	-0.0254829	제때	-0.0110169	방심	-0.00282582	상황	0.0741558	긴급	0.0557114	부족	-0.0657644	경우	-0.144257	급속도	-0.194168	행업	-0.135705	부진	-0.0439975	응답	-0.000112991
돌발	-0.0278586	어려움	-0.0477466	경제위기	-0.101876	초기	-0.113558	비상	-0.0309963	전세계	0.0315197	초래	0.052648	다발	-0.0363237	크게	-0.0324167	양상	-0.0127998	감소	-0.00879992	지금	0.0719291	거의	0.0513188	대폭	-0.0698812	보고	-0.144842	오히려	-0.19468	증가	-0.138784	폭증	-0.0455445	전환	-0.00188674
선포	-0.0289535	급속도	-0.0507068	해제	-0.112022	단기간	-0.122824	독감	-0.0353346	비상	0.0314596	모두	0.0493465	초기	-0.0379475	모두	-0.0394407	지속	-0.0135446	자칫	-0.0118787	인명구조	0.0667382	가능성	0.0487621	감염병	-0.0724282	전세계	-0.145844	경우	-0.19903	다소	-0.142573	거의	-0.0481207	차질	-0.0157667
생식능력	-0.0371766	선언	-0.0555853	실직	-0.119711	돌발	-0.124538	초기	-0.0421256	불안	0.0302595	급변	0.0491757	크게	-0.0448059	한계	-0.0450176	조짐	-0.0137133	한계	-0.012546	심각	0.0664556	추가	0.038964	조기	-0.072814	조기	-0.148564	완화	-0.202184	숫자	-0.144955	의료	-0.0515852	수도	-0.0189331
증후군	-0.0411371	인국공	-0.0576339	초래	-0.12589	자칫	-0.124923	어려움	-0.0445583	급속도	0.0297053	추가	0.0395014	침체	-0.0489488	사회	-0.048411	질병	-0.015916	구제역	-0.0168745	감소	0.0621614	일시	0.0380439	수가	-0.0730074	증가	-0.164986	다소	-0.215687	학기	-0.145006	감염증	-0.0664719	대부분	-0.0219035
계속	-0.0470711	공백	-0.0581746	위축	-0.126913	존폐	-0.127628	신규가입	-0.047644	관광업	0.0215431	실업률	0.0372054	만일	-0.0525457	전세계	-0.0545642	심각	-0.015962	당분간	-0.0244542	질병	0.0621582	팬데믹	0.0353875	거의	-0.0736665	관광객	-0.174021	추세	-0.224751	급속도	-0.145836	전례	-0.0667735	초기	-0.0271711
갈수록	-0.0514889	집단	-0.0712226	이처럼	-0.132879	전례	-0.128328	자칫	-0.0571892	불확실	0.0213278	매우	0.0366503	일단	-0.0622362	급속도	-0.0602084	수급	-0.0349229	효과	-0.0256972	만일	0.0529249	수급	0.0349068	본격	-0.0740978	면서	-0.176598	전세계	-0.225441	긴급	-0.146491	상황	-0.0701869	완전	-0.0283899
우한	-0.0525572	깜깜	-0.0764244	선언	-0.136472	가운데	-0.137434	이로	-0.0601467	초래	0.0168154	초기	0.0361485	전례	-0.0658368	전례	-0.0615372	전례	-0.0375554	어려움	-0.0453765	확대	0.0482404	일상	0.0216969	침체	-0.0741364	현재	-0.179501	자칫	-0.234679	효과	-0.148297	여전	-0.0744638	일상생활	-0.0390965
지연	-0.057783	부족	-0.081396	감염병	-0.143009	대량	-0.146646	부족	-0.0638058	언택트	0.0145826	돌발	0.0332449	감소	-0.0701847	질병	-0.0642893	추세	-0.0394433	혹시	-0.0456154	초기	0.0478457	해외	0.02094	어려움	-0.0744624	해외	-0.181501	면서	-0.249867	점차	-0.154318	중단	-0.0764774	역시	-0.0431432
비상	-0.0622876	언제	-0.0901346	공중보건	-0.143568	위축	-0.148126	수도	-0.0639695	경제활동	0.0142223	좀처럼	0.0321782	추가	-0.0705068	감염병	-0.0659577	지금	-0.0445852	뒤집혔다	-0.0615843	중단	0.0356289	감염증	0.00860584	상황	-0.0782603	초기	-0.182182	상당수	-0.251075	부진	-0.155267	다시	-0.0804913	일수	-0.0451043
현재	-0.066935	만일	-0.0911345	자칫	-0.146647	예측	-0.149696	대량	-0.071318	어려움	0.0141441	어려움	0.0195008	급감	-0.0849576	개학	-0.0679302	이처럼	-0.0477303	중단	-0.0651049	다만	0.0355677	현재	0.00425581	경우	-0.0818241	부족	-0.18404	해외	-0.253443	크게	-0.160366	최악	-0.08074	불안감	-0.0496679
가운데	-0.0724442	가운데	-0.0915413	추세	-0.148483	가장	-0.163961	초유	-0.0843736	유례	0.00777768	가운데	0.0191937	비율	-0.0849832	초기	-0.071293	감소	-0.0533371	가능성	-0.0674732	수급	0.0349256	늑장	0.00413751	추가	-0.0823889	감염병	-0.184588	전례	-0.253849	좀처럼	-0.160739	지금	-0.0884718	다만	-0.0544757
어려움	-0.0740686	초기	-0.0922148	홍역	-0.152965	춘절	-0.175035	보고	-0.0870955	실업률	0.00554157	크게	0.0180861	가능성	-0.0850474	감소	-0.0724056	초기	-0.0639026	전세계	-0.068768	대유행	0.0232507	뒤집혔습니	0	전세계	-0.0831189	확대	-0.185404	크게	-0.255733	대규모	-0.171486	불구	-0.0907908	벌충	-0.056615
선언	-0.0836643	계속	-0.0969833	최근	-0.160009	질병	-0.183943	최근	-0.0890974	지역	0.00411043	일시	0.0151858	폭발	-0.0861625	추가	-0.0726014	추가	-0.0678987	초기	-0.0740444	해외	0.017239	하반기	-0.0107431	재택근무	-0.0843531	추세	-0.194143	악화	-0.262997	해외	-0.185172	전염병	-0.0910793	만큼	-0.0661243
앵커	-0.0870947	갈수록	-0.0973024	추이	-0.162416	최근	-0.190508	초래	-0.0903253	뒤집혔습니	0	면서	0.00972881	급속도	-0.0916764	침체	-0.091376	유례	-0.0701207	불안	-0.076531	사회	0.0155718	폭발	-0.0153438	해외여행	-0.08776	가운데	-0.204146	당장	-0.263877	초기	-0.186357	조류인플루엔자	-0.0915415	심각	-0.0679122
애팔	-0.0873053	전영일	-0.112785	침체	-0.163777	개학	-0.190776	질병	-0.104753	자칫	-0.00294847	뒤집혔습니	0	초래	-0.0958306	지금	-0.0933565	지연	-0.0710944	돌발	-0.0892955	자칫	0.0146721	입국	-0.0227574	전체	-0.0901693	가능성	-0.204149	감염증	-0.291674	억제	-0.194304	인기투표	-0.0933966	크게	-0.0713672
관광업	-0.0886808	초유	-0.115304	연쇄	-0.168727	서서히	-0.191471	점차	-0.107197	일시	-0.0193747	전례	-0.00481372	양상	-0.100216	부족	-0.094721	전세계	-0.0729055	억제	-0.0932711	분기	0.00862226	전체	-0.027666	해외	-0.0971473	언제	-0.210309	유행병	-0.300324	확대	-0.206499	수도	-0.10573	정부	-0.0790018
최근	-0.0938709	최근	-0.116152	집단	-0.1701	초래	-0.203802	신천지	-0.110192	불안감	-0.0273364	대규모	-0.0051545	혼란	-0.100314	만큼	-0.102862	혼란	-0.0826287	당장	-0.094042	겹친	0	전례	-0.0305749	당국	-0.097795	점차	-0.243361	감염병	-0.303771	비중	-0.209693	감염	-0.109207	신종플루	-0.0827753
부족	-0.0971319	각국	-0.122571	유례	-0.171878	전시체제	-0.209092	유례	-0.113151	가능성	-0.032302	지역	-0.00667011	위축	-0.103361	추세	-0.107195	홍역	-0.0856872	추가	-0.0942035	비율	-0.00218025	비상	-0.0333664	팬데믹	-0.0988576	급감	-0.251332	가운데	-0.312504	감염증	-0.223014	급증	-0.111084	억제	-0.0933332
괴질	-0.103272	단기간	-0.129488	가능성	-0.172435	비율	-0.21113	인국공	-0.114198	비율	-0.0343378	경제활동	-0.00894694	한계	-0.108831	불확실	-0.107438	억제	-0.0891326	대량	-0.0958571	전례	-0.00556392	재택근무	-0.0604991	홍역	-0.101175	대부분	-0.256719	다시	-0.323638	불구	-0.23007	재정부	-0.119607	점차	-0.0968213
지역	-0.110811	일상생활	-0.137462	더욱이	-0.174815	크게	-0.224295	다시	-0.114879	성률	-0.0377777	한계	-0.00933716	지금	-0.109184	어려움	-0.116852	대량	-0.0930277	현재	-0.100259	조류인플루엔자	-0.00596837	코로나	-0.0626882	여력	-0.102927	대폭	-0.261034	초기	-0.325839	가장	-0.230353	심각	-0.12133	현재	-0.103962
초유	-0.112655	현재	-0.141522	급감	-0.177233	국내	-0.225102	경제위기	-0.118552	보고	-0.0467789	학수고대	-0.00997554	지역	-0.117445	점차	-0.123828	전체	-0.0960486	본격	-0.101697	가능성	-0.011765	대유행	-0.0680999	언제	-0.104887	자칫	-0.264269	반복	-0.343509	초유	-0.233351	대규모	-0.12182	시기	-0.109594
각국	-0.127425	지역	-0.150065	긴급	-0.179111	다시	-0.231976	관광업	-0.120978	점차	-0.0495554	만일	-0.0197418	공포	-0.126354	지역	-0.135377	해외	-0.10171	유례	-0.103449	추가	-0.014933	독감	-0.0708584	부진	-0.105694	다시	-0.27873	점차	-0.359274	수가	-0.235493	실업자	-0.125811	세도	-0.109598
대규모	-0.145757	일시	-0.163427	다시	-0.180734	주춤	-0.240848	일어나지	-0.121236	대량	-0.0698435	반전	-0.027921	전세계	-0.129478	해외	-0.135881	부족	-0.10452	해외	-0.104092	일시	-0.0255012	모두	-0.0988341	전염병	-0.116736	크게	-0.284029	비대	-0.363312	상당수	-0.23861	코로	-0.128684	연휴	-0.118677
유례	-0.146825	연쇄	-0.175041	사회	-0.183417	지역	-0.254251	일시	-0.122213	다시	-0.0714111	성률	-0.031879	어려움	-0.137902	면서	-0.144596	불안감	-0.109655	일단	-0.105725	초유	-0.0306922	불안감	-0.103681	접종	-0.120231	게다가	-0.284679	불안	-0.371712	재심사	-0.239678	방역	-0.1323	인플루엔자	-0.12102
연쇄	-0.151187	우리나라	-0.203797	크게	-0.18898	긴급	-0.257826	불안	-0.130399	크게	-0.0715655	오히려	-0.0374584	언택트	-0.140407	혼란	-0.14714	사례	-0.120004	지금	-0.107196	경제위기	-0.0437644	해외여행	-0.112775	입국	-0.122312	되레	-0.287066	효과	-0.377828	비대	-0.246933	비대	-0.139266	거의	-0.125977
크루즈선	-0.15218	유례	-0.216459	경제활동	-0.203311	해외	-0.258917	크게	-0.135686	억제	-0.0780332	점차	-0.0388103	지연	-0.143971	가능성	-0.150158	가운데	-0.143275	사회	-0.111694	전체	-0.0576305	지연	-0.131929	비상	-0.128782	매우	-0.296507	억제	-0.378427	다시	-0.248019	완화	-0.141858	대규모	-0.128057
국가	-0.154614	점차	-0.217337	전례	-0.205183	지금	-0.259838	불안감	-0.138823	초유	-0.0788233	급속도	-0.0392383	경우	-0.14585	급감	-0.154673	점차	-0.153003	지역	-0.128656	기피	-0.0758719	에볼라	-0.138662	가능성	-0.129049	대비	-0.307405	매우	-0.388245	규모	-0.250788	긴급	-0.144061	전세계	-0.128199
단기간	-0.176564	지금	-0.224942	경우	-0.210804	침체	-0.260989	속도	-0.14023	지연	-0.0859734	유례	-0.0405998	추세	-0.153635	성률	-0.157475	비율	-0.154821	부족	-0.130336	구제역	-0.0848096	실업률	-0.152135	등교	-0.134792	지금	-0.318384	비율	-0.396618	대면	-0.261104	코로나	-0.154339	델타	-0.132387
지금	-0.177634	오히려	-0.230006	세계	-0.217905	불안	-0.262886	지역	-0.145468	이로	-0.0893018	양상	-0.0442638	일시	-0.154539	초래	-0.174562	주춤	-0.162055	전례	-0.137304	전세계	-0.0852035	구제역	-0.162648	일시	-0.13489	사망률	-0.326705	사람	-0.398244	비율	-0.270642	더욱	-0.163337	현저	-0.146482
가장	-0.179165	대규모	-0.265217	지역	-0.225371	관광업	-0.265516	사회	-0.166986	해외	-0.102523	조기	-0.0521553	점차	-0.193229	언제	-0.192176	언제	-0.166589	수급	-0.141662	대면	-0.105072	전세계	-0.1628	실직	-0.141021	비율	-0.329475	비상	-0.400305	해외여행	-0.271557	매우	-0.164655	비중	-0.150932
점차	-0.205079	가장	-0.28142	급변	-0.229504	속도	-0.266043	실업률	-0.183012	언제	-0.10612	전세계	-0.0530735	개학	-0.195067	오히려	-0.192932	국경절	-0.167817	지연	-0.147846	당국	-0.108802	본격	-0.201067	바이러스	-0.15055	비대	-0.334351	수가	-0.409933	현저	-0.282861	세도	-0.172544	대면	-0.154969
사회	-0.214496	이로	-0.290874	점차	-0.231909	사례	-0.273181	비율	-0.193376	수도	-0.106132	자칫	-0.054711	불안감	-0.203428	지연	-0.194763	가능성	-0.170099	공백	-0.165659	제때	-0.123864	당국	-0.204318	질병	-0.153648	효과	-0.345972	현저	-0.418945	본격	-0.295557	정부	-0.174267	계속	-0.161761
가능성	-0.223281	사회	-0.293977	불안감	-0.23633	만큼	-0.273488	경제활동	-0.206824	모두	-0.109898	억제	-0.0631987	실업	-0.21474	불안감	-0.215126	개학	-0.18796	전체	-0.170574	인플루엔자	-0.133286	인플루엔자	-0.245325	지연	-0.162591	관광업	-0.348041	가장	-0.419377	지능지수	-0.304189	바이러스	-0.17723	가장	-0.169082
급변	-0.225447	서서히	-0.296371	속도	-0.265413	불안감	-0.276403	해외	-0.211897	유럽	-0.118407	건데	-0.0650547	율도	-0.221634	가운데	-0.222311	속도	-0.18889	일시	-0.174027	유례	-0.135141	이로	-0.279601	코로나바이러스	-0.174196	가장	-0.360795	집단	-0.420265	완화	-0.318661	수도권	-0.178652	두기	-0.205845
율도	-0.225548	매우	-0.300373	서서히	-0.270458	점차	-0.278208	지금	-0.221097	지금	-0.121054	제때	-0.0759704	게다가	-0.222146	일시	-0.230741	대부분	-0.190371	제때	-0.182727	지연	-0.142111	비대	-0.287533	기피	-0.190738	불안감	-0.368096	심리	-0.438895	브루셀라병	-0.350439	계속	-0.204267	완화	-0.219318
사례	-0.229799	급변	-0.317631	주춤	-0.270569	경제활동	-0.282893	면서	-0.230526	광륵	-0.128152	신천지	-0.077497	오히려	-0.225504	억제	-0.265606	일시	-0.197402	불확실	-0.193328	불안감	-0.15117	상반기	-0.299547	사망률	-0.192919	심리	-0.372992	지금	-0.471589	비상	-0.386131	코로나바이러스	-0.20427	조기	-0.240049
이로	-0.261214	촉발	-0.322804	심각	-0.273261	전세계	-0.282967	침체	-0.268353	신천지	-0.135877	이로	-0.0850846	억제	-0.234283	양상	-0.278208	방심	-0.202197	언제	-0.212975	본격	-0.161891	등교	-0.330412	경제위기	-0.200256	비상	-0.376286	규모	-0.487459	보급	-0.395585	미달	-0.211659	서서히	-0.244287
속도	-0.280091	반면	-0.340569	매우	-0.285436	사회	-0.285666	혹시	-0.272698	긴급	-0.158267	불안감	-0.0918207	불안	-0.243723	속도	-0.283851	공백	-0.242265	반복	-0.23117	비대	-0.285158	대면	-0.339054	다시	-0.220015	현저	-0.38253	비교	-0.495019	양상	-0.410193	비자림	-0.217673	불구	-0.259207
세도	-0.284559	극적	-0.407143	가장	-0.287551	대부분	-0.301304	만큼	-0.294257	이처럼	-0.179856	언택트	-0.10435	성률	-0.261266	유럽	-0.347534	시차	-0.251333	속도	-0.249628	개학	-0.28555	연말	-0.352917	비대	-0.233573	불안	-0.471308	이처럼	-0.581421	매우	-0.429544	지연	-0.221711	초유	-0.267104
극적	-0.292331	속도	-0.409525	일상생활	-0.293117	만약	-0.313284	이처럼	-0.316172	중순	-0.180374	각국	-0.106131	경제활동	-0.302885	이처럼	-0.355592	불안	-0.260594	이로	-0.253166	공백	-0.310374	코로나바이러스	-0.465996	대면	-0.259565	속도	-0.474413	만큼	-0.63185	델타	-0.468768	재택근무	-0.241416	추석	-0.275564
양상	-0.307183	경제활동	-0.455083	일상	-0.33829	국경	-0.38447	긴급	-0.331044	침체	-0.181208	공포	-0.141591	이처럼	-0.353084	불안	-0.367045	독감	-0.325428	개학	-0.270048	등교	-0.319369	조기	-0.520823	관광업	-0.268821	만큼	-0.520053	속도	-0.682704	지금	-0.491468	초유	-0.300636	경제위기	-0.317523
반발계수	-0.320586	양상	-0.499369	극적	-0.342314	이처럼	-0.41072	전시체제	-0.344954	양상	-0.29847	이처럼	-0.218205	초동	-0.357239	이로	-0.432553	이로	-0.452998	비대	-0.474734	해외여행	-0.344957	경제위기	-0.541201	불안감	-0.329099	양상	-0.547223	양상	-0.703821	만큼	-0.528944	본격	-0.375424	마스크	-0.347164
이처럼	-0.38919	이처럼	-0.530514	관광업	-0.397169	양상	-0.450177	양상	-0.427439	만큼	-0.356223	춘절	-0.296786	트윈데믹	-0.47117	공백	-0.532995	해외여행	-0.715519	해외여행	-0.687795	이로	-0.36262	조류인플루엔자	-0.615488	폐강	-0.462631	이처럼	-0.555898	비자림	-0.791977	비자림	-0.75027	델타	-0.520948	비자림	-0.388393
