# Supplementary material for: Discovering Time-Varying Public Interest for COVID-19 Case Prediction in South Korea Using Search Engine Queries: Infodemiology Study
Source: J Med Internet Res. 2024 Dec 16;26:e63476. doi: 10.2196/63476 (PMC11686031; doi:10.2196/63476)
Supplement: Multimedia Appendix 3 [file jmir_v26i1e63476_app3.xlsx]

## Sheet: Sheet1
2020/02~2020/05			2020/03~2020/06			2020/04~2020/07			2020/05~2020/08			2020/06~2020/09			2020/07~2020/10			2020/08~2020/11			2020/09~2020/12			2020/10~2021/01			2020/11~2021/02			2020/12~2021/03			2021/01~2021/04			2021/02~2021/05			2021/03~2021/06			2021/04~2021/07			2021/05~2021/08			2021/06~2021/09
Keyword	Optimal lag	PCC	Keyword	Optimal lag	PCC	Keyword	Optimal lag	PCC	Keyword	Optimal lag	PCC	Keyword	Optimal lag	PCC	Keyword	Optimal lag	PCC	Keyword	Optimal lag	PCC	Keyword	Optimal lag	PCC	Keyword	Optimal lag	PCC	Keyword	Optimal lag	PCC	Keyword	Optimal lag	PCC	Keyword	Optimal lag	PCC	Keyword	Optimal lag	PCC	Keyword	Optimal lag	PCC	Keyword	Optimal lag	PCC	Keyword	Optimal lag	PCC	Keyword	Optimal lag
코로나	4	0.916124	코로나	-2	0.89027	코로나	13	-0.515432	코로나	0	0.820291	코로나	2	0.933734	코로나	2	0.9224	코로나	0	0.889844	코로나	13	0.79839	코로나	13	0.823803	코로나	13	0.793398	코로나	9	0.806417	코로나	-14	0.714848	코로나	-10	-0.467373	코로나	-10	-0.296915	코로나	2	0.733823	코로나	8	0.602497	코로나	1
코로나바이러스	6	0.809266	코로나바이러스	-2	0.935962	코로나바이러스	13	-0.490053	감염병	-14	-0.292247	전염병	2	0.171533	감염병	2	0.380572	감염병	-5	0.372088	대규모	11	-0.0766613	대규모	-2	-0.0960981	전염병	9	0.612278	전염병	9	0.819167	감염병	9	0.547663	감염병	2	0.60533	급감	-12	0.469751	코로나바이러스	2	0.518765	감염증	12	-0.474846	델타	-9
감염병	3	0.321043	초기	-12	0.182672	전세계	14	-0.516095	전염병	14	-0.241998	감염병	14	-0.187356	전염병	2	0.3026	대규모	-8	-0.180148	감염병	9	0.120432	전염병	9	0.421102	감염병	9	0.437441	이처럼	9	0.39788	코로나바이러스	-14	0.690135	감염증	-12	0.272027	감염증	13	-0.36436	감염증	12	-0.345905	코로나바이러스	8	0.474776	대규모	-10
초기	1	0.273426	감염병	-12	0.302396	초기	13	-0.292701	코로나바이러스	0	0.389823	코로나바이러스	2	0.714118	대규모	9	0.266739	전염병	-5	0.46645	전염병	-11	0.377185	이처럼	-14	-0.468363	대규모	9	0.132469	감염병	9	0.578316	전염병	2	0.527243	최악	9	0.347961	코로나바이러스	-14	-0.492465	대규모	-12	0.249049	감염병	11	-0.486579	감염증	12
폐렴	9	0.624483	전세계	-13	0.496247	감염병	13	-0.229219	전세계	14	-0.435355	선제	-5	0.30296	전세계	-14	0.409173	감염증	-5	0.461203	이처럼	-1	-0.362708	감염병	-14	-0.353922	이처럼	9	0.2904	대규모	9	0.165722	감염증	-12	0.247678	급감	2	0.444846	팬데믹	12	-0.544754	전염병	-14	-0.252377	델타	-10	-0.315955	감염병	-10
바이러스	6	0.658692	이로	-9	-0.357261	전염병	14	-0.287833	초기	14	-0.250929	대규모	9	0.184396	코로나바이러스	0	0.814914	이처럼	5	-0.269342	감염증	9	0.237187	코로나바이러스	13	0.797953	감염증	9	0.425391	감염증	9	0.451165	대규모	2	0.291706	코로나바이러스	-10	-0.639978	최악	-12	0.213659	감염병	12	-0.376355	대규모	-3	-0.266228	인플루엔자	2
전세계	-13	0.515447	계속	-8	-0.129531	조기	14	0.207739	조기	-9	0.159994	감염증	14	-0.276515	감염증	-5	0.40174	코로나바이러스	0	0.805591	급감	-7	-0.116409	감염증	9	0.34381	코로나바이러스	13	0.794366	계속	9	0.260849	최악	9	0.327339	지연	-2	-0.190228	전염병	13	-0.411705	최악	7	0.262104	급감	12	-0.258534	코로나바이러스	-14
감염증	8	0.615292	대규모	-2	-0.291827	대규모	2	0.168089	선제	2	0.301564	점차	-12	0.317836	초유	4	-0.136285	초기	-12	0.258155	코로나바이러스	6	0.73321	계속	9	0.199133	폭증	9	0.512995	코로나바이러스	4	0.810505	계속	2	0.441464	이처럼	2	0.644289	감염병	13	-0.423629	급감	13	-0.368606	폭증	9	0.341801	코로	2
이로	5	-0.323455	전염병	9	0.745648	계속	2	0.188352	전시체제	8	-0.306032	전세계	-14	0.400639	초기	-12	0.262219	폭증	2	0.491974	유례	-5	0.42448	폭증	9	0.4906	계속	9	0.221056	바이러스	2	0.783244	급감	9	0.299343	팬데믹	2	0.378801	대규모	-12	0.537424	조기	-6	-0.179059	급속도	14	-0.246349	급감	12
조기	-3	0.486246	급속도	-14	0.153808	급변	-2	-0.267077	대규모	-14	-0.168237	초기	14	-0.222297	뒤집혔습니	-14	0	급감	-11	0.298204	초기	9	0.0876943	이로	-5	-0.510567	급감	9	0.272937	지금	6	-0.185741	구제역	6	-0.182045	대규모	-5	0.542872	지연	-1	-0.188126	비상	-9	-0.432413	전염병	12	-0.357325	비율	12
대규모	14	-0.274959	바이러스	9	0.608786	바이러스	-12	0.478041	감염증	14	-0.371812	계속	-14	-0.2283	선제	-5	0.346187	선제	-5	0.412695	계속	-11	0.126758	유례	9	0.414543	지금	9	0.152153	폭증	9	0.600335	초기	9	0.47433	전염병	2	0.552871	급증	2	0.573338	팬데믹	2	0.2025	심각	-9	-0.251142	경제위기	-5
급속도	8	0.58017	감염증	3	0.671553	점차	13	-0.306446	계속	2	0.179029	급속도	2	0.117293	추이	2	0.739099	초유	-4	0.346909	최악	-12	0.611642	불안	-14	-0.520044	유례	14	-0.0758193	불안	9	0.332303	이처럼	10	0.590428	급증	2	0.695667	거의	2	0.453948	델타	14	0.579257	최악	7	0.161494	전염병	12
전염병	6	0.736962	선포	-12	0.648039	선제	9	0.232951	추이	2	0.591804	각국	-12	0.279248	만일	-12	0.251288	급속도	-9	-0.125072	급속도	10	-0.139277	전세계	4	-0.105255	급속도	1	0.122066	급감	9	0.31156	바이러스	2	0.494288	계속	-12	0.600021	이처럼	-5	0.46287	급속도	12	-0.191303	점차	12	-0.455888	계속	-10
급속	2	0.396817	조기	14	0.145232	이로	7	0.407594	각국	-14	-0.203335	추이	2	0.724686	비상	-12	0.449413	만일	-12	0.224388	선제	2	0.721016	심각	14	0.417316	불안	-14	-0.482248	일상	-12	0.534331	전례	9	0.42455	선제	2	0.618241	관광업	13	-0.452201	초기	12	-0.281278	바이러스	-9	-0.314498	급증	-10
연쇄	14	-0.202195	폭증	-5	0.390225	감염증	14	-0.362297	만일	-14	-0.146401	추세	-5	0.456064	계속	3	0.23293	계속	-5	0.148022	심각	14	0.211808	바이러스	9	0.508937	전세계	6	-0.0887976	전세계	1	-0.083115	지연	-2	-0.207665	폭증	2	0.480531	감소	2	0.550867	지금	4	-0.385869	폐강	-12	0.652635	크게	12
비상	7	-0.0944255	추이	2	0.069639	폭증	11	-0.454169	추세	2	0.284354	폭증	3	0.668284	추세	-12	0.456543	전세계	-14	0.374119	폭증	9	0.440853	최악	1	0.437844	일상	-12	0.567283	홍역	9	0.527656	늑장	-13	0.264121	일상	-11	0.265344	선제	2	0.578961	계속	-5	0.726389	불안감	13	-0.313879	폭증	2
계속	14	-0.220621	이처럼	-7	-0.583173	각국	13	-0.355761	관광업	-14	-0.348133	자칫	-12	0.235706	급감	-12	0.305497	추이	2	0.643677	불안	-9	-0.290192	급속도	10	-0.162241	대량	-2	-0.17701	팬데믹	2	0.856784	크게	2	0.440158	바이러스	2	0.407969	계속	-12	0.53251	점차	5	-0.331813	경우	-10	-0.350603	팬데믹	-6
폭증	8	0.532193	비상	-8	-0.115384	비상	1	0.200727	바이러스	-5	0.25739	이처럼	12	-0.461205	정점	3	0.47243	추가	-12	0.227036	전체	9	0.127513	지금	-9	-0.139271	이로	-6	-0.553658	최악	1	0.403583	해외	2	0.338063	감소	2	0.549073	델타	14	0.799904	지연	4	0.564847	비율	12	-0.56619	전체	5
대량	3	0.270059	계교	-11	0.125276	상황	2	0.219798	비상	12	-0.187447	유례	0	-0.113151	폭증	3	0.650818	우려	2	0.391607	무증상	9	0.84244	초기	-9	-0.151853	초기	9	0.215106	비대	-8	-0.507976	전체	9	0.409083	불안	2	0.670986	일상	10	0.273508	선제	2	0.678968	팬데믹	-12	0.298399	추가	4
선제	4	0.404066	만일	6	-0.153785	추이	6	-0.201869	상황	-5	0.235047	비상	13	-0.393551	급속도	-7	-0.0939429	유례	-12	0.207906	추가	-9	-0.102952	급감	-14	-0.346856	제때	2	0.16362	대량	-8	-0.167676	유례	0	-0.135141	해외	2	0.488612	급속도	-11	0.217807	급증	2	0.434171	지연	11	0.185515	긴급	-10
급격	9	0.223103	선제	9	0.226526	전례	6	-0.283951	심각	13	0.293205	양상	12	-0.664259	점차	-12	0.366773	비상	-12	0.568918	휴강	9	0.154024	상황	9	0.298259	팬데믹	9	0.600377	기피	10	0.371004	급증	9	0.564786	지금	2	0.510065	전세계	-5	0.411767	진일	-14	0.207916	신종인플루엔자	12	-0.450609	점차	5
돌발	-12	0.172471	대량	-5	0.251631	초유	5	0.123874	급속도	5	0.101094	바이러스	-4	0.322844	각국	-12	0.299974	상황	-5	0.379858	추세	-9	-0.202148	개학	14	-0.229236	양상	14	0.553363	팬더믹	3	0.814093	만큼	9	0.644914	비대	-7	-0.392725	비상	-14	-0.402535	악화	13	-0.30164	다소	11	-0.313614	비대	6
국내	7	0.618747	점차	14	-0.290629	관광업	0	-0.397169	일시	13	-0.139359	일시	11	-0.177779	양상	12	-0.543152	심각	2	0.225428	상황	9	0.190218	팬데믹	9	0.334434	전체	5	-0.141134	급증	9	0.555175	인명구조	9	0.44622	비상	-14	-0.323262	전체	2	0.494758	폭증	2	0.570415	초기	12	-0.455722	바이러스	-10
폐혈	-14	0.372467	집단	-13	0.320208	급속도	1	-0.141952	양상	14	-0.643505	경제위기	14	-0.354423	자칫	-12	0.241634	만큼	-4	0.265315	급증	13	0.517892	인플루엔자	12	0.252289	바이러스	9	0.553378	억제	9	0.236862	일시	9	0.491121	속출	2	0.510377	초기	-12	0.571532	불안	12	-0.67313	계속	9	0.415741	수급	11
이처럼	13	-0.515775	각국	-13	0.192065	유례	7	-0.220395	코로	2	0.787489	가장	14	-0.301442	확진율	-4	0.771809	자칫	-12	0.223888	전세계	14	-0.167841	우려	9	0.312048	인플루엔자	12	0.355017	제때	-8	-0.299084	긴급	-12	0.441191	초기	2	0.641776	텔레워크	2	0.34851	경우	4	-0.27391	급증	9	0.21283	감소	11
가운데	13	-0.271961	최근	12	-0.137628	추세	7	-0.279179	속도	13	-0.587227	조기	-14	0.242524	우려	2	0.417384	최악	-11	0.391718	조기	-14	0.205484	크게	9	0.145352	심각	14	0.495125	인플루엔자	12	0.487985	선제	9	0.504349	긴급	2	0.464502	긴급	2	0.541824	감소	11	-0.257526	추가	11	-0.191173	지연	-13
선포	-12	0.600307	초유	9	-0.149098	코로	13	-0.444108	셧다운	0	0.751309	심각	13	0.534222	상황	-5	0.376066	확진율	-3	0.678486	겨울철	9	0.800271	연휴	14	-0.139071	크게	9	0.317765	이로	-5	-0.418899	일상	-12	0.548874	폭발	-10	-0.222199	지금	-12	0.377488	거의	12	-0.191787	자칫	11	-0.396519	불안감	2
최근	14	-0.23354	단기간	14	-0.158771	대량	-12	0.337578	긴급	13	-0.329805	전시체제	5	-0.407314	비대	-12	0.410342	일상	-12	0.491503	비대	9	0.430541	전례	9	0.131042	억제	9	0.232258	만큼	14	0.530497	폭증	2	0.469496	심각	-5	0.496766	되레	2	0.374061	유행병	13	-0.222636	코로	2	0.688678	본격	-10
이상없다	1	0.439591	폭발	-4	0.311643	긴급	-14	-0.260881	폭증	3	0.607506	지금	11	-0.460877	다시	5	-0.149773	급증	2	0.720939	전례	-9	-0.113061	과신	-12	0.168843	최악	1	0.414756	부족	-8	-0.243799	조기	-13	0.465311	뒤집혔습니	-14	0	바이러스	-10	-0.317237	전체	-10	-0.259605	선제	2	0.628351	지금	6
추이	5	0.19251	유럽	-14	0.874655	일시	9	0.297707	지속	12	-0.168122	불안감	14	-0.275712	이처럼	12	-0.328556	바이러스	-5	0.42894	성률	14	-0.335702	비대	-14	0.334717	국경절	-14	-0.442167	이어진	-14	-0.114484	불안	9	0.553984	전세계	7	-0.203374	일시	2	0.517241	오히려	11	-0.273013	비상	-2	-0.477355	전환	5
상황	3	0.449511	상황	9	0.40271	극도	-14	-0.167948	개학	-14	-0.291205	상황	-5	0.328825	조기	-14	0.624283	한계	-12	0.35779	점차	12	-0.207116	일상	-12	0.524256	확진율	12	0.662748	방심	9	0.225665	우려	9	0.482138	전체	2	0.442549	악화	-12	0.656616	불안감	12	-0.521046	우려	11	-0.360667	부족	5
각국	14	-0.403918	급증	1	0.270106	더욱이	14	-0.239206	정점	-5	0.454823	이로	2	-0.0746947	어려움	-12	0.299715	비대	-12	0.348087	절체절명	-1	0.471701	제때	9	0.147607	조짐	13	-0.162973	초기	9	0.27279	전세계	7	-0.15158	부족	2	0.559365	만큼	9	0.604127	부족	12	-0.35807	중단	2	0.234826	심각	-10
코로	5	0.911765	급변	-3	-0.346465	선포	-5	0.330398	전라남도지사	-5	0.318374	전례	-12	0.270092	추가	-12	0.212813	점차	-12	0.34384	크게	-8	-0.0882775	기피	10	0.312799	돌발	-6	0.13564	급속도	-6	0.175858	제때	6	-0.295136	경제위기	12	-0.591632	비대	-7	-0.348825	심각	2	0.26491	감소	11	-0.29303	초기	12
양상	14	-0.464538	정점	-6	0.57629	이처럼	7	-0.227433	점차	13	-0.360655	다소	-12	0.247511	언택트	-14	0.0979281	양상	-12	0.205887	초유	12	0.28802	전체	9	0.166648	점차	-9	-0.191879	선제	9	0.682214	팬데믹	-6	0.697618	효과	2	0.651466	효과	-5	0.552548	긴급	2	0.321302	전체	11	-0.254838	최악	2
폭발	-4	0.446519	메르스	-2	0.920415	유럽	-12	0.453728	크게	12	-0.416577	일상생활	-12	0.412369	오히려	-12	0.340642	조짐	2	0.221363	한계	13	-0.138065	좀처럼	9	0.478979	사육이	-14	0	크게	9	0.368661	감소	2	0.4036	각국	-12	0.613873	입국	-12	0.396689	만큼	-2	-0.551789	초유	9	0.211827	우려	11
선언	-12	0.558156	추가	9	0.37589	메르스	14	-0.51574	추가	-14	-0.177258	초래	14	-0.365181	일시	12	-0.150384	초래	-12	0.242155	다소	9	0.19093	시민주권	-14	0	급증	14	0.48438	지연	-10	-0.18226	개학	6	-0.32396	상황	2	0.576347	점차	-5	0.493911	크게	5	-0.335424	불안	13	-0.577506	만큼	5
점차	13	-0.447053	가운데	-7	-0.152608	우려	2	0.161045	초유	2	-0.112652	크게	12	-0.369356	신천지	-2	-0.157669	정점	-5	0.356946	자칫	9	0.167066	추이	9	0.442608	불안감	-9	-0.158207	침체	9	0.555195	비대	-7	-0.368325	조기	0	-0.520823	완화	9	0.583904	바이러스	-14	-0.313529	수가	12	-0.605137	중단	-10
크루즈선	14	0.451368	속도	14	-0.462284	어려움	13	-0.23846	우려	-14	-0.21212	코로	2	0.889316	심각	13	0.525585	불안	-12	0.304535	질병	9	0.276865	점차	-7	-0.146379	해외	5	-0.164068	해외	5	-0.16322	경제위기	14	-0.612458	크게	2	0.57578	수급	2	0.564027	비대	-7	-0.369094	조기	14	-0.0804432	규모	5
단기간	13	-0.240634	둔화	6	0.748341	단기간	14	-0.249538	장기간	-14	-0.0800123	만큼	7	-0.405575	건데	13	-0.110942	불안감	-12	0.349288	침체	9	0.0904977	존폐	-13	0.134049	당장	9	0.147435	우려	9	0.354136	심각	9	0.39554	만큼	2	0.73822	불안감	14	-0.440701	당국	2	0.429246	이처럼	12	-0.733724	이처럼	11
유럽	-14	0.857624	서서히	7	-0.340145	정점	-11	0.582669	전례	13	-0.254843	집단	-5	0.358454	개학	4	0.710519	지금	-12	0.345768	바이러스	-12	0.43209	무증상	9	0.86678	추세	9	0.3593	독감	9	0.869501	초유	13	-0.381056	오히려	2	0.436105	폭증	2	0.57627	자칫	11	-0.42482	해외	12	-0.404059	해외	12
애팔	14	-0.270747	코로	2	0.860277	지연	9	0.238294	감염	-14	-0.295367	급감	-12	0.340575	불안	-12	0.365716	전체	-12	0.282327	지금	-9	-0.152715	경제위기	10	0.803345	비대	-14	0.222295	속도	-9	-0.366558	당장	9	0.273016	불확실	2	0.599365	폐강	-3	-0.541079	해외	11	-0.34214	긴급	-10	-0.23075	숫자	5
감염	8	0.766528	양상	-7	-0.533364	해외	-12	0.387676	단기간	-14	-0.190164	비대	-12	0.577967	유례	-12	0.223818	좀처럼	-12	0.222903	다시	9	0.193004	일상생활	2	0.460318	개학	12	-0.331798	당장	-9	-0.242418	추이	2	0.44662	속도	2	0.505662	사망률	14	-0.492861	우려	11	-0.301558	악화	12	-0.43246	불안	-12
추가	8	0.658358	인국공	11	0.0719527	집단	7	-0.242274	실직	14	-0.253571	속도	13	-0.509198	실업률	-11	0.281026	이로	2	-0.126657	만일	-9	-0.0964938	선제	9	0.736175	상황	9	0.311248	조기	-13	0.407117	등교	-9	-0.389556	대비	2	0.713162	각국	-12	0.509331	정부	3	0.348618	비대	13	-0.382975	급속도	-7
우한	-14	-0.192149	국내	-5	0.526695	셧다운	-13	0.515004	전역	-1	0.572926	신규가입	9	0.177752	초래	12	-0.259112	추세	-5	0.413373	일상생활	-12	0.478047	해외	5	-0.1589	무증상	9	0.864417	감소	9	0.277624	지금	9	0.392907	만일	-5	0.522081	심각	-5	0.44455	비율	12	-0.498299	부족	12	-0.353611	정부	-14
우려	5	0.398459	우한	7	0.435183	추가	2	0.155029	지역	-14	-0.333034	급증	2	0.712062	지연	-12	-0.0965981	어려움	-12	0.308274	팬데믹	-12	0.391734	부족	-8	-0.160702	흐트러짐	-4	0.268301	불확실	-9	-0.249035	기피	9	0.320519	돌발	1	0.355974	오히려	-12	0.410015	관광객	11	-0.284941	지금	12	-0.530005	정점	-10
급증	8	0.594026	사회	14	-0.355064	주춤	5	-0.29301	지금	11	-0.42757	어려움	-12	0.274644	지속	-12	0.291197	일시	-5	0.160638	추이	9	0.412592	불안감	-7	-0.23053	질병	9	0.439113	혼란	9	0.317502	홍역	-12	0.549218	등교	6	-0.449056	상황	2	0.532436	추가	-10	-0.215446	일상	11	0.163372	신종플루	-5
집단	-13	0.387204	연쇄	-1	-0.193928	최근	13	-0.21988	집단	14	-0.281983	다시	5	-0.145032	지금	11	-0.38935	보고	2	0.475599	가능성	-9	-0.155498	억제	-8	-0.32539	가능성	-9	-0.275883	각국	9	0.34631	한계	9	0.587159	질병	2	0.617652	조기	-6	-0.185178	완화	-10	-0.275128	입국	10	0.395398	조기	-11
늑장	3	0.476722	우려	9	0.259212	지속	-12	0.224672	대량	6	-0.179454	지속	-12	0.305442	만큼	12	-0.565765	조기	-14	0.542976	메르스	3	0.72663	만큼	-14	-0.345592	해외여행	0	-0.715519	좀처럼	9	0.490254	만일	9	0.413446	심리	2	0.471063	가능성	2	0.385152	전세계	11	-0.401199	상당수	5	-0.403677	선제	2
추세	-12	0.259218	크게	14	-0.215345	현재	9	0.276865	만큼	7	-0.381432	초유	6	-0.134173	급증	2	0.707019	팬데믹	-3	0.289893	셧다운	12	0.404515	일시	-9	-0.293769	다소	9	0.29227	가능성	9	0.247475	더욱	1	0.455036	일시	2	0.547935	침체	2	0.445038	일상	-10	0.294212	다시	12	-0.421843	다소	5
부족	7	-0.205097	속출	9	0.532736	가운데	2	0.264198	사회	14	-0.530322	추가	-12	0.187381	일단	-5	0.253762	경제위기	-4	0.634105	경제위기	10	0.790516	지속	9	0.162973	비상	9	0.4763	일시	-9	-0.305387	각국	9	0.358766	거의	2	0.442209	폭발	-10	-0.300451	면서	-2	-0.193433	크게	12	-0.396844	상당수	5
이탈리아	-10	0.836404	매우	12	-0.363728	존폐	2	0.230969	시기	12	-0.26992	감염	2	0.489023	크게	12	-0.352446	수도	-12	0.317904	어려움	-9	-0.158528	조기	-13	0.433935	실직	14	0.522277	무증상	9	0.88002	비상	2	0.433762	빈국	3	0.268377	불안	-5	0.45947	초유	9	0.176362	추세	11	-0.431575	매우	5
어려움	-12	0.191919	유례	-7	-0.268705	일상생활	7	-0.419981	급변	13	-0.150558	긴급	-14	-0.389351	바이러스	-4	0.460147	일단	-5	0.260122	실직	-12	0.166796	추세	-14	-0.254104	선제	9	0.69321	본격	6	-0.16113	중단	9	0.38292	대폭	2	0.466664	본격	9	0.308509	중단	2	0.402752	감염	2	0.382367	불구	12
주춤	-5	0.546524	본격	-11	0.211706	경제위기	14	-0.659286	급감	13	-0.251725	우려	2	0.329795	대량	-12	0.25567	신천지	14	0.113089	우려	9	0.27701	지연	14	-0.223718	좀처럼	9	0.46102	해외여행	0	-0.687795	다만	9	0.46829	재택근무	2	0.420974	속출	-5	0.384537	동시	2	0.338483	만큼	-2	-0.681274	완화	-10
앤킷	-14	0	지속	13	-0.117462	심각	13	-0.501377	가운데	13	-0.258137	부족	12	-0.283025	경제위기	-5	0.277354	다시	-11	0.234	율도	-9	-0.300649	당장	-9	-0.0921668	감소	9	0.209688	전체	-9	-0.208144	속도	9	0.535168	비율	2	0.599988	질병	2	0.409343	상황	2	0.293695	사정부	11	-0.117276	비상	5
연일	2	0.642165	추세	-12	0.218277	만일	12	-0.269406	어려움	12	-0.223446	한계	13	-0.310496	최악	-11	0.38402	매우	-12	0.34946	돌발	-12	0.0887592	양상	-14	-0.588166	판가름	14	0.220796	상황	9	0.307961	상황	9	0.490375	인플루엔자	-8	-0.290183	실직	2	0.360618	수급	-10	-0.211266	매우	4	-0.481306	자칫	5
정점	3	0.63854	깜깜	-14	-0.138959	세계	12	-0.592395	가장	14	-0.372763	조짐	9	0.424043	가장	-12	0.384556	춘절	5	-0.359847	지속	9	0.152164	언제	-8	-0.244477	우려	9	0.325465	공백	0	-0.165659	속출	9	0.43507	방심	-12	0.439243	불확실	-12	0.561545	폐강	9	0.455829	다만	12	-0.294975	상황	-10
중국	5	0.487607	부족	13	-0.131658	경제활동	-2	-0.204785	사례	14	-0.475517	장기간	-12	0.106699	실직	-12	0.463034	언택트	13	-0.192168	초동	-14	-0.437833	가능성	-9	-0.228339	경제위기	10	0.765491	질병	9	0.56861	이로	8	-0.539073	일상생활	2	0.530474	게다가	2	0.466195	양상	12	-0.646907	수급	2	0.269504	비중	5
본격	-11	0.261272	이중고	-13	0.307769	급증	-12	0.157509	최근	13	-0.22457	지역	5	-0.203596	위축	13	-0.341606	일상생활	-12	0.441591	일단	5	-0.0902275	가운데	-9	-0.2771	홍역	-14	-0.190188	유례	0	-0.103449	상당수	9	0.466945	악화	2	0.73853	관광객	-5	0.487766	다시	-1	-0.32007	공백	-5	0.633275	가장	5
초유	12	-0.136559	전영일	-8	-0.176087	초래	11	-0.188833	신천지	11	-0.0685191	보고	-12	0.243305	중순	-1	-0.213306	면서	13	0.186475	양상	-14	-0.287347	비상	9	0.56046	지연	-10	-0.117946	추가	-9	-0.190929	수급	9	0.411612	우리나라	-4	0.538711	비율	-12	0.569745	가능성	12	-0.388774	정점	12	-0.0896956	거의	5
생식능력	-14	0.257164	가장	0	-0.28142	국내	-12	0.304931	경제활동	14	-0.503585	해외	12	-0.321497	경제활동	12	-0.355915	질병	-5	0.360342	혼란	6	-0.106653	추가	-9	-0.114605	늑장	2	0.457711	추세	9	0.429868	공백	7	-0.398278	모두	2	0.427184	해외	-5	0.422935	매우	-10	-0.380306	전세계	11	-0.424717	경우	-10
사회	14	-0.458088	선언	-12	0.48632	다만	2	0.292066	경우	14	-0.260953	사회	14	-0.509354	팬데믹	-3	0.1708	지역	-12	0.211032	일시	-9	-0.198549	성률	8	-0.20485	속도	-9	-0.33499	정부	2	0.524717	부족	9	0.473291	당국	4	-0.344213	언제	2	0.4835	감염	2	0.476267	불구	12	-0.197649	브루셀라병	4
급변	-3	-0.260888	감염	9	0.713855	속출	-14	-0.235822	이처럼	12	-0.521008	셧다운	0	0.676979	메르스	-1	0.853923	속도	-5	0.417713	지연	14	-0.165305	확진율	12	0.675113	추가	-9	-0.158803	뒤집혔습니	-14	0	실업률	-12	0.548644	정부	2	0.639705	우려	-5	0.541542	되레	11	-0.437665	억제	11	-0.520242	해외여행	13
패혈	-13	0.335584	돌발	-12	0.202868	인플루엔자	-5	0.244726	위축	14	-0.29993	현재	-5	0.300047	지역	-12	0.168722	사회	-12	0.551818	보고	14	0.201894	질병	-14	-0.352766	전례	9	0.226787	일단	6	-0.14959	침체	9	0.567285	전례	2	0.389041	경제위기	-9	-0.454742	당장	-12	0.160699	비자림	8	-0.829619	지속	5
메르스	7	0.800427	질병	9	0.340985	사회	14	-0.339435	주춤	14	-0.334843	일상	-5	0.618128	수도	11	-0.204708	개학	2	0.288568	비상	11	0.528545	초유	12	0.257182	방심	-8	-0.216028	절체절명	12	0.566481	효과	9	0.535395	무증상	2	0.23227	전례	2	0.37778	관광업	12	-0.481478	속도	12	-0.772426	비자림	-6
지역	14	-0.250784	세계	-14	0.469939	실직	13	-0.503028	뒤집혔습니	-14	0	급변	-12	0.357272	일상	-5	0.600208	겨울철	14	0.622379	불안감	13	-0.235847	겨울철	9	0.690765	메르스	9	0.855933	경제위기	10	0.724174	가능성	9	0.402434	우려	2	0.578446	한시	-5	0.481413	현재	11	-0.367687	전문가	12	-0.32027	억제	5
세계	-14	0.514204	연일	9	0.522111	폭발	12	0.153084	전체	14	-0.158223	혹시	-14	-0.281542	한계	-12	0.366349	오히려	-12	0.325833	만큼	14	0.182513	다소	9	0.275905	겨울철	9	0.568958	수급	6	-0.20502	질병	9	0.628186	점차	2	0.630879	추가	2	0.473098	어려움	11	-0.305833	거의	11	-0.246557	공백	-5
극적	13	-0.433456	급속	2	0.307594	전체	2	0.201426	급증	2	0.669612	메르스	-2	0.720322	일상생활	-12	0.493592	지속	-12	0.281822	일상	-12	0.365851	판가름	14	0.326085	일시	-9	-0.30972	효과	9	0.356536	정부	2	0.535893	연말	12	-0.416189	어려움	2	0.457161	언제	6	-0.298606	정부	10	0.183711	수준	5
사례	14	-0.397155	어려움	-12	0.172778	서서히	11	-0.394905	다시	-13	-0.304542	불안	14	-0.385755	시기	-12	0.334461	긴급	2	0.233883	감염	9	0.193726	유럽	-14	-0.525393	조류인플루엔자	14	0.611877	전례	9	0.192116	감염	9	0.584359	추가	2	0.456646	부족	2	0.472867	효과	12	-0.551392	오히려	11	-0.37674	재심사	5
총력	4	0.713703	지금	0	-0.224942	극적	-1	-0.368332	일상생활	14	-0.289424	최악	-11	0.371739	두기	-3	0.195311	셧다운	0	0.598103	공포	12	-0.177951	본격	9	0.258264	만큼	14	0.441029	메르스	9	0.877289	무증상	-12	0.418842	감염	2	0.615279	기피	5	-0.35042	추세	12	-0.400347	현저	11	-0.570215	초유	6
가장	14	-0.387789	촉발	11	-0.354969	연쇄	-14	-0.221921	메가톤	-11	0.327895	실직	-12	0.438173	광륵	13	-0.17783	학수고대	11	-0.0689444	지역	-9	-0.144688	실직	14	0.379199	주춤	-9	-0.218089	개학	6	-0.28093	불확실	9	0.390452	하반기	-12	0.481302	정부	2	0.650701	가운데	5	-0.306413	가을	-12	0.89696	신종	12
가파르	-14	0	해외	-12	0.326848	일상	7	-0.533377	서서히	14	-0.297083	정점	3	0.463995	성률	-4	-0.161957	건데	13	-0.205324	위축	-9	-0.210871	침체	-14	-0.276349	추이	9	0.479103	자칫	9	0.36479	확진율	-11	0.795834	지속	2	0.564639	재택근무	2	0.512186	부진	-12	0.343641	이로	-14	0.267915	가능성	5
괴질	-8	-0.111543	갈수록	14	-0.186333	급감	11	-0.430457	지연	-14	-0.119094	개학	4	0.256193	언제	-12	0.16276	직면	-4	0.300687	연휴	12	-0.162504	불확실	-7	-0.124502	감염	9	0.561027	중단	9	0.299183	직면	2	0.511715	구제역	6	-0.235043	당국	2	0.334027	브루셀라병	-3	-0.11443	규모	12	-0.593024	추세	2
해외	-12	0.305193	인플루엔자	8	0.781465	크게	7	-0.306801	초래	14	-0.385865	대량	-12	0.28681	사회	-12	0.459667	각국	-12	0.164018	억제	-8	-0.280305	사회	-14	-0.300356	일상생활	2	0.56189	가장	9	0.360058	인플루엔자	-8	-0.189031	에볼라	-7	-0.248937	경우	-12	0.429015	이처럼	13	-0.706458	당장	-8	-0.400705	대면	5
변곡점	4	0.565281	심각	1	0.760053	장기간	-12	0.416496	김동영	-14	0.640614	좀처럼	12	-0.131249	본격	12	-0.188782	경제활동	-12	0.279825	물리	-12	0.324254	극도	-12	0.240946	지속	9	0.200557	사회	-9	-0.26698	겹친	-14	0	중단	2	0.493315	대비	2	0.648978	대폭	11	-0.387869	면서	-2	-0.276854	현재	-12
모양새	-11	0.238759	극적	0	-0.407143	늑장	13	-0.337217	불안감	7	-0.3527	비율	13	-0.369737	해외	12	-0.275451	급변	-12	0.340927	초래	-9	-0.174581	속도	-8	-0.360354	가운데	-9	-0.247762	돌발	4	-0.192482	비율	9	0.410052	불안감	2	0.29859	대면	-2	-0.418678	가장	12	-0.509372	반복	12	-0.500805	좀처럼	5
이란	-5	0.412727	장택동	-14	0	본격	-12	0.180742	춘절	7	-0.276433	깜깜	2	0.269089	긴급	-14	-0.26191	당국	-6	0.369698	게다가	-9	-0.253373	모두	-12	0.111468	혼란	-9	-0.240518	심각	14	0.551653	조류인플루엔자	14	-0.616406	응답	2	0.529068	부진	2	0.465046	모두	-10	-0.247237	가운데	5	-0.420494	부진	5
셧다운	-14	0.374111	셧다운	-14	0.384821	가장	13	-0.293398	이로	-14	0.070193	극도	12	-0.158251	전체	-12	0.251689	억제	-12	0.237416	경제활동	6	-0.330266	오히려	-2	-0.239807	조기	-13	0.409848	한계	9	0.238873	추가	9	0.34981	추이	2	0.516401	응답	2	0.525841	대면	-10	-0.205485	전례	4	-0.376794	증가	5
인플루엔자	5	0.662089	미국	-14	0.465522	불안감	-8	-0.279577	현재	-5	0.155755	호전	-5	0.313947	깜깜	-3	0.331519	불능	-5	0.313422	오히려	12	-0.281508	다시	9	0.248087	재택근무	9	0.727696	언제	-8	-0.306608	사회	9	0.4241	조류인플루엔자	12	-0.678952	하반기	9	0.578514	자도	-11	-0.0961132	자연면역	-5	0.188959	다만	12
증후군	-12	0.322012	반면	-1	-0.34431	경제	-12	0.482037	비대	-12	0.199141	혼란	-5	0.283404	비율	13	-0.284862	일후	-1	0.141004	직면	14	0.25228	뒤집혔습니	-14	0	가장	9	0.368879	겨울철	2	0.659833	확대	2	0.388046	당장	-12	0.623258	보고	2	0.467761	일시	-12	0.264084	상황	-9	-0.211939	여전	10
깜깜	9	0.104141	조짐	-6	0.247444	홍역	-14	-0.16899	상당수	12	-0.310369	면서	-7	-0.258375	억제	13	-0.303437	실직	-12	0.487535	당국	-12	0.352926	육박	14	0.358408	코로나비	-10	-0.144841	긴급	9	0.316755	상반기	-12	0.66806	대면	6	-0.459117	다시	-12	0.395729	다만	11	-0.227246	대면	-9	-0.232075	응답	5
지연	-13	-0.0642145	오히려	-1	-0.259598	위축	7	0.291828	해외	12	-0.324567	경제활동	14	-0.471694	관광업	-12	0.24228	시기	-12	0.315507	개학	14	-0.306157	긴급	9	0.22132	불구	-12	0.416917	늑장	9	0.373003	해외여행	-7	-0.36578	가능성	2	0.49359	접종	-12	0.454277	일상생활	2	0.217957	효과	11	-0.594711	추석	9
질병	5	0.414013	경제위기	-13	0.846075	공중보건	13	-0.229582	다만	14	0.843774	전체	-12	0.193484	유럽	12	-0.329264	반전	-12	0.39833	인플루엔자	12	0.215991	당국	2	0.413773	긴급	9	0.284064	조류인플루엔자	11	0.622322	본격	6	-0.333153	화상병	-12	0.534573	코로	2	0.53573	보고	6	-0.173564	폭증함	-14	0	강화	5
현재	14	-0.114144	전체	9	0.145363	염력	5	0.281643	국내	-14	-0.234644	가정	13	-0.404801	무증상	2	0.822058	실업률	10	0.209559	비율	-8	-0.12708	메르스	9	0.863588	절체절명	12	0.551733	일상생활	2	0.548466	대비	2	0.737806	홍역	2	0.525903	지속	2	0.494539	불확실	-12	0.193401	양상	5	-0.765753	효과	5
관광업	-13	0.471782	현재	-8	-0.189994	모두	2	0.264908	메르스	-2	0.447294	일단	-5	0.197744	장기간	-12	0.139214	가능성	-5	0.268857	모두	9	0.144445	혼란	-9	-0.234182	언제	-8	-0.239978	당분간	9	0.254139	지속	9	0.419082	실업률	-8	-0.329053	추세	2	0.551631	속도	12	-0.563483	재택근무	9	0.442533	감염	-10
지금	14	-0.265538	일시	-8	-0.206278	자칫	13	-0.24314	만약	14	-0.365792	관광업	-12	0.147053	모두	12	-0.209819	비율	-5	0.28911	경우	-7	-0.185545	급증	14	0.48891	사례	-14	-0.383519	어려움	9	0.24826	당국	12	-0.353907	입국	11	-0.337491	경제활동	-5	0.540916	셧다운	2	0.51196	어려움	11	-0.378483	보급	12
반발계수	8	-0.349141	지역	14	-0.282093	경우	11	-0.278042	조짐	9	0.388981	독감	-11	0.104012	질병	-12	0.305262	존폐	-12	0.210102	중단	9	0.0856254	악화	9	0.261955	잠복기	9	0.724575	대비	2	0.407116	가운데	9	0.441448	상반기	6	-0.457353	위축	2	0.527187	게다가	12	-0.468174	비교	12	-0.661827	지능지수	4
전체	-5	0.15199	주춤	-5	0.588721	선언	14	-0.293982	자칫	13	-0.192031	본격	12	-0.151431	존폐	12	-0.242737	제때	-12	0.537827	가장	9	0.277641	집단	-14	-0.348032	공백	0	-0.242265	구제역	14	0.192212	재택근무	-12	0.681373	시기	2	0.502351	크게	2	0.422531	대부분	12	-0.380719	심리	12	-0.615192	추이	-10
앵커	14	-0.148441	좀처럼	-8	-0.213551	감염	11	-0.235515	가뜩이나	-4	0.444252	최근	-12	0.269556	불확실	-12	0.262546	뒤집혔습니	-14	0	수도	-11	0.365295	지역	-9	-0.219803	부족	-2	-0.209575	경제활동	10	0.292593	분기	9	0.447079	늑장	2	0.235376	등교	-2	-0.312476	저하	-12	0.273249	유행병	11	-0.410984	가뜩이나	5
속도	14	-0.478392	가뜩이나	9	0.489592	좀처럼	9	0.182133	대부분	13	-0.439119	질병	13	-0.289331	가능성	-12	0.265329	크게	-12	0.203325	트윈데믹	13	-0.538529	조류인플루엔자	14	0.723417	수급	-12	0.156933	현재	-12	0.278184	현재	-5	0.473346	대조군	9	0.539491	메르스	12	-0.470622	접종	-12	0.44923	공포	-14	-0.192591	다시	13
유례	14	-0.400065	공백	-14	-0.368305	속도	7	-0.353746	침체	14	-0.34566	악화	14	-0.232908	불안감	-12	0.368228	성률	14	-0.12953	언택트	13	-0.202081	각국	9	0.1657	비율	-8	-0.20846	추수감사절	14	0.669668	독감	-12	0.704764	현재	2	0.480526	수가	13	-0.406785	대비	-10	-0.43336	보고	6	-0.208402	입국	-12
초비상	8	0.750874	우리나라	14	-0.236282	인국공	11	0.233719	돌발	13	-0.167425	침체	12	-0.532394	경우	-12	0.287618	공포	14	-0.334143	감소	-9	-0.094295	초래	-9	-0.300838	육박	14	0.440247	뒤집혔다	-14	-0.107146	불안감	10	0.34079	직면	2	0.619855	가을	-12	0.412432	입국	-12	0.596175	가뜩이나	2	0.368865	당국	2
미국	-14	0.615253	경제활동	-1	-0.459683	언제	9	0.181614	중단	2	0.417347	신천지	-2	-0.131986	속도	12	-0.391236	연쇄	-12	0.310827	좀처럼	9	0.431776	감소	9	0.121389	침체	9	0.442868	반복	-9	-0.329025	가장	9	0.410664	가운데	-5	0.497811	속도	-5	0.225541	심리	12	-0.542509	완화	-10	-0.353997	확대	5
잠재	2	0.227515	잠재	9	0.179361	해제	13	-0.221235	국경	14	-0.495756	상당수	12	-0.261161	이로	12	-0.107459	재택근무	2	0.220485	두기	-14	0.681275	가장	9	0.370097	더욱	-6	0.291116	재택근무	9	0.827538	자칫	9	0.359301	해외여행	10	0.378315	우리나라	-11	0.407592	조류인플루엔자	11	-0.287139	연일	2	0.545258	독감	2
국가	14	-0.50299	전례	-13	0.376921	매우	14	-0.349081	존폐	12	-0.351448	일어나지	-9	-0.16606	보고	-12	0.230487	총력	-5	0.319505	폭발	-2	-0.125993	한계	9	0.10322	시차	-9	-0.415897	비상	14	0.429913	대다수	9	0.5903	대유행	-10	-0.40567	홍역	-12	0.432515	강화	-7	0.099294	진일	-12	0.115779	행업	4
경제위기	-13	0.84942	일상생활	14	-0.201224	침체	7	0.199347	속출	2	0.520654	실업률	14	-0.246308	중단	-5	0.462167	다소	-12	0.329889	실업	-1	-0.225131	늑장	2	0.46073	당국	2	0.389159	분기	2	0.223423	대유행	-14	-0.303974	다만	2	0.608496	취소	2	0.501368	사망률	14	-0.532755	수도	2	0.498148	양상	5
가능성	6	-0.253386	경제	-13	0.690844	가능성	13	-0.322568	예측	12	-0.24946	방심	-5	0.495234	부족	-12	0.347296	전례	-12	0.264436	팬더믹	-4	0.559308	어려움	-9	-0.176213	연쇄	10	0.231566	감염	9	0.652448	팬더믹	-12	0.672231	본격	6	-0.387256	한계	-5	0.562666	현저	12	-0.550377	지속	2	0.244297	오히려	5
갈수록	14	-0.274475	급감	2	0.191888	질병	-12	0.198043	질병	14	-0.313619	서서히	-12	0.336467	침체	12	-0.501332	모두	9	0.226273	확진율	12	0.687664	자칫	9	0.243289	각국	9	0.300628	추이	9	0.552908	수도	-14	0.603321	한시	2	0.597201	비교	2	0.558728	지속	-12	0.263118	당국	2	0.523696	질병	2
율도	-11	0.447896	언제	-8	-0.22169	지역	6	-0.341984	불안	14	-0.453894	결막염	9	0.386943	좀처럼	-5	0.23444	위축	-12	0.281327	각국	9	0.109468	면서	-14	-0.297078	대부분	-9	-0.300382	집단	9	0.474198	추세	9	0.620002	독감	2	0.400753	중단	2	0.453075	기피	-10	-0.235199	사람	12	-0.553593	현저	12
신천지	10	0.720711	보고	-8	-0.159315	만큼	9	0.202198	비율	14	-0.360895	당국	2	0.580003	다소	-12	0.313927	가운데	-12	0.226623	다발	9	0.0823416	공백	0	-0.532995	기피	10	0.36003	지역	-9	-0.271589	경제활동	9	0.577835	이로	-12	-0.590107	여력	2	0.471423	증가	4	-0.302089	집단	12	-0.625524	대폭	5
세도	13	-0.379795	예견	9	0.234364	진정	-12	0.240841	경제성장률	14	-0.19488	인국공	-1	-0.117035	방심	-5	0.42568	돌발	-12	0.183214	더욱	-12	0.226767	수급	-12	0.170008	현재	-12	0.311915	시기	9	0.298076	최소	9	0.431828	수급	2	0.521132	해외여행	5	-0.247316	폭발	-10	-0.200263	인플루엔자	2	0.264211	수가	11
경제	-13	0.708716	다시	-12	0.699651	다시	12	-0.48937	호전	-5	0.287641	수도	7	-0.145208	대구	8	0.440427	메르스	-5	0.744322	실업자	-12	0.178569	매우	9	0.188658	독감	-14	-0.553883	혹시	9	0.279721	대면	13	-0.409098	확대	2	0.517409	대폭	2	0.425252	확대	4	-0.330841	가장	12	-0.581333	학기	4
[truncated: 7 more columns]
