# Supplementary material for: Discovering Time-Varying Public Interest for COVID-19 Case Prediction in South Korea Using Search Engine Queries: Infodemiology Study
Source: J Med Internet Res. 2024 Dec 16;26:e63476. doi: 10.2196/63476 (PMC11686031; doi:10.2196/63476)
Supplement: Multimedia Appendix 4 [file jmir_v26i1e63476_app4.xlsx]

## Sheet: Heuristic
Keyword/PCC	2020/02~2020/05	2020/03~2020/06	2020/04~2020/07	2020/05~2020/08	2020/06~2020/09	2020/07~2020/10	2020/08~2020/11	2020/09~2020/12	2020/10~2021/01	2020/11~2021/02	2020/12~2021/03	2021/01~2021/04	2021/02~2021/05	2021/03~2021/06	2021/04~2021/07	2021/05~2021/08	2021/06~2021/09	2021/07~2021/10	2021/08~2021/11
코로나바이러스	0.566218	0.909965	-0.0323522	0.389823	0.708534	0.814914	0.805591	0.71887	0.649902	0.591972	0.759167	0.204562	-0.465996	-0.174196	0.475128	0.406643	0.0868964	-0.20427	0.0406501
코로나바이러스테스트	0.52223	0.61385	0.265911	-0.0777875	-0.126177	-0.101775	0.0629926	0.00769547	-0.0213541	-0.053706	-0.0414223	-0.0296495	-0.0407258	-0.0710368	0	0	0	0	0
메르스	0.347904	0.903998	0.0723767	0.428497	0.703003	0.844573	0.68445	0.718576	0.714554	0.655909	0.775407	0.411114	-0.0497232	-0.0427532	0.395944	0.393366	0.129813	-0.0860512	-0.0370268
마스크	0.754327	0.894176	0.0370764	0.051742	0.238656	0.54649	0.465126	-0.111102	-0.26163	-0.18937	0.281498	0.295851	0.551121	0.262115	0.0812999	-0.19425	-0.579519	-0.442825	-0.347164
사회적거리두기	-0.0638757	-0.0176235	0.0163853	0.791035	0.745799	0.726145	0.494946	0.240422	0.243963	0.18239	0.267547	-0.095665	-0.260367	-0.150753	0.243448	0.22703	0.005506	-0.153268	-0.238735
신천지	0.0748282	0.88205	0.0732125	-0.0446652	-0.110192	-0.135877	-0.077497	0.00308613	-0.0029308	-0.038612	0.0420905	0.0492611	0.0500244	0.0504101	0.206754	0.274715	0.131498	-0.104273	0.285045
kf94마스크	0.755773	0.91428	0.19693	0.627634	0.571491	0.724177	0.628605	0.539992	0.402177	0.409789	0.659705	0.330589	-0.245047	-0.123158	0.25522	0.663956	0.532437	0.0759612	-0.0624703
일회용마스크	0.645321	0.913388	-0.292342	-0.252358	-0.058611	0.387598	0.342332	-0.392438	-0.543299	-0.520314	-0.308985	0.0776774	0.46526	0.230648	-0.156123	-0.602765	-0.718843	-0.449153	-0.312631
온도계	0.580155	0.680206	0.106149	0.708237	0.727586	0.815495	0.660363	0.579563	0.5545	0.448625	0.615371	0.456224	0.227327	-0.0126652	0.479311	0.198109	-0.110658	-0.224612	-0.0903632
손소독제	0.323798	0.728964	0.0371653	0.0921437	0.080962	0.354782	0.195494	-0.0505867	-0.086936	0.145854	0.285189	0.0288946	-0.0411022	-0.243574	0.261061	0.353493	-0.0827571	-0.176384	-0.279103
마스크스트랩	-0.133042	-0.203395	0.222439	0.842547	0.829348	0.802669	0.256053	-0.521166	-0.69307	-0.37665	0.209484	0.189389	0.450538	0.165442	-0.527777	-0.694167	-0.64436	-0.306929	-0.483334
kf80마스크	0.591057	0.758573	0.21041	0.451266	0.315654	0.448184	0.46427	-0.160245	-0.253954	-0.0801352	0.279924	0.220158	0.46772	0.106135	-0.105665	-0.495915	-0.592279	-0.385031	-0.239812

## Sheet: Symptom
Keyword/PCC	2020/02~2020/05	2020/03~2020/06	2020/04~2020/07	2020/05~2020/08	2020/06~2020/09	2020/07~2020/10	2020/08~2020/11	2020/09~2020/12	2020/10~2021/01	2020/11~2021/02	2020/12~2021/03	2021/01~2021/04	2021/02~2021/05	2021/03~2021/06	2021/04~2021/07	2021/05~2021/08	2021/06~2021/09	2021/07~2021/10	2021/08~2021/11
기침	0.545265	0.834467	0.171839	0.314298	0.559657	0.693267	0.561507	0.119651	-0.0253761	0.16871	0.573316	0.449792	0.556443	0.357788	-0.140386	-0.254879	-0.0729575	0.141076	0.43321
피로	-0.216013	-0.239327	-0.0770013	-0.23148	-0.243667	-0.0679901	0.100743	-0.328862	-0.444153	-0.339579	-0.139902	0.0995894	0.343508	0.110802	-0.118777	-0.218752	-0.0599154	-0.0377341	-0.141737
발열	0.355324	0.799811	0.0401063	0.446262	0.603311	0.762382	0.616112	0.331558	0.250044	0.271834	0.50596	0.42962	0.263761	-0.0198181	-0.0280333	0.107396	0.115256	0.11156	-0.183941
두통	0.62468	0.647305	0.112998	0.338059	0.41598	0.57757	0.396448	0.359105	0.455329	0.427686	0.44633	0.000529989	-0.175733	-0.217389	0.182744	0.309851	0.204066	0.0114011	-0.368512
근육통	0.562199	0.759404	0.0543937	0.433801	0.493264	0.668123	0.313613	-0.251531	-0.198973	0.0700232	0.0383833	-0.284871	-0.333773	-0.422534	-0.117043	0.0220505	-0.0721576	0.216661	-0.255685
식욕감퇴	0.174791	0.216985	-0.10969	0.461186	0.489702	0.511053	0.231405	-0.0842894	0.103875	0.245749	0.107177	0.151679	0.0522794	-0.0103771	0.212393	0.443282	0.365742	0.199459	-0.291036
호흡곤란	0.589494	0.572745	-0.0913745	-0.111204	0.0652869	0.36114	0.227127	-0.135566	-0.175482	0.0395522	0.206588	0.138901	0.326087	-0.050405	-0.327248	0.159571	0.446929	0.409899	-0.167463
인후통	0.394641	0.612848	0.124677	0.0950398	0.36078	0.667027	0.466611	0.0117058	-0.0115495	0.103142	0.641438	0.405005	0.165011	0.00719689	0.491621	0.48888	0.204948	-0.213412	0.203655
관절통증	-0.263363	-0.130415	-0.0590315	-0.0709475	-0.060148	0.151363	0.195123	0.0852014	0.207268	0.0635745	-0.170415	-0.181064	-0.141272	-0.136722	-0.153764	0.132091	0.0755797	0.0245552	-0.0565173
콧물	0.531098	0.686347	0.150358	0.221274	0.318948	0.305429	0.261236	-0.041715	-0.132147	0.0171208	0.41173	0.440788	0.424491	0.166536	0.0118197	0.0441966	0.335912	-0.0636773	0.260129
후각상실	-0.0814645	-0.0950107	-0.154123	0.0775372	0.215886	0.334315	0.563305	0.63995	0.490177	0.375256	0.393705	0.17831	0.0186124	-0.0239596	0.34684	0.48186	0.520071	0.200354	0.538806
설사	0.328333	0.261572	0.138356	0.288509	0.410313	0.659778	0.454725	0.244816	0.551213	0.420721	0.355903	-0.177857	-0.338039	-0.126807	0.63455	0.727652	0.395894	0.0474674	-0.358718
재채기	0.423223	0.430544	-0.234598	0.0323254	0.25256	0.219256	-0.0829628	-0.402396	-0.348355	-0.0357017	0.137593	0.187243	0.172398	-0.0489102	-0.0930827	0.105143	0.392238	0.0289866	-0.196628
메스꺼움	-0.0855518	-0.108691	0.000186572	-0.103647	-0.00199708	0.173145	0.190744	0.180424	0.220721	0.102952	-0.0638889	0.0221777	-0.0157606	-0.177325	0.166179	0.442217	0.496788	0.363814	-0.215442
구토	0.186089	0.314587	-0.0871006	-0.0921269	-0.0410301	0.138769	0.35587	0.694016	0.59776	0.298359	0.107772	-0.309365	-0.583249	-0.410325	-0.0641591	-0.117103	-0.0769223	-0.0580884	-0.038031
의식변화	0.135264	0.0182158	-0.106649	-0.117557	-0.0998337	-0.0784614	-0.0132552	-0.133379	-0.0910075	-0.100834	-0.0815231	0.0967398	0.0224703	-0.0571796	-0.0612636	-0.163397	-0.0743516	-0.070857	-0.144201
코피	0.0973756	0.181606	-0.126819	-0.0972579	-0.00374903	0.0977946	0.0662343	0.337461	0.418021	0.283386	0.192924	0.350463	0.118925	0.100809	-0.155952	-0.345736	-0.110754	-0.172818	-0.0760148
발진	-0.232439	-0.281352	-0.27299	-0.135898	0.0638188	0.278937	0.000101307	-0.322813	-0.411252	-0.224344	-0.0323452	0.0442972	0.276243	-0.126388	0.186098	0.417084	0.370783	0.311543	-0.507778
발작	-0.182982	-0.242784	-0.216218	-0.237744	-0.175175	-0.0872774	-0.102025	-0.0989498	-0.0397277	0.0911844	0.00147277	0.132232	0.352118	0.102514	-0.315907	-0.286664	0.0164396	0.214302	-0.137928
