# Supplementary material for: Discovering Time-Varying Public Interest for COVID-19 Case Prediction in South Korea Using Search Engine Queries: Infodemiology Study
Source: J Med Internet Res. 2024 Dec 16;26:e63476. doi: 10.2196/63476 (PMC11686031; doi:10.2196/63476)
Supplement: Multimedia Appendix 6 [file jmir_v26i1e63476_app6.xlsx]

## Sheet: Sheet1
	Ours		Heuristic		Symptom
Top	Keyword	PCC	Keyword	PCC	Keyword	PCC
1	확진	0.653263	메르스	0.570774	기침	0.395633
2	환자	0.647221	MERS	0.547765	설사	0.268722
3	감염	0.578393	메르스병원	0.517589	두통	0.266297
4	메르스	0.570774	메르스증상	0.465319	발열	0.17987
5	사망자	0.561937			폐렴	0.126408
6	병원	0.550668			구토	0.0747754
7	격리	0.532068			호흡곤란	0
8	완치	0.514129			근육통	-0.00130008
9	발생	0.461632
10	명단	0.459272
11	증후군	0.456681
12	초기	0.442223
13	확산	0.39499
14	긴급	0.389931
15	정부	0.384499
16	전염	0.378746
17	발표	0.366417
18	사례	0.349682
19	공개	0.345809
20	경유	0.344484
21	지역	0.343511
22	보건복지부	0.328467
23	최초	0.326331
24	추이	0.314196
25	조기	0.301618
26	통제	0.294543
27	진자	0.289485
28	사망	0.28503
29	본부	0.265042
30	또한	0.264107
31	평택	0.259452
32	불안	0.258643
33	호흡기	0.258111
34	현황	0.241127
35	차원	0.221953
36	속도	0.21632
37	수가	0.198305
38	상황	0.165353
39	전파	0.162449
40	발병	0.125736
41	포함	0.121015
42	지금	0.118405
43	앵커	0.112498
44	의심	0.110879
45	가운데	0.10943
46	국내	0.10749
47	만일	0.10444
48	언제	0.0863451
49	공포	0.055087
50	계속	0.0421961
51	현재	0.0386199
52	조치	0.0144269
53	진정	0.00768889
54	명도	0
55	토대	0
56	분수령	0
57	악화	0
58	점차	0
59	주시	0
60	조처	0
61	의료인	0
62	밀접	0
63	예의	0
64	동선	0
65	고비	0
66	감염병	0
67	양상	0
68	산발	0
69	우려	0
70	총력	0
71	불안감	0
72	한편	0
73	속출	0
74	자도	0
75	일단	-0.00130008
76	차단	-0.00322639
77	시점	-0.0151761
78	비상	-0.0256655
79	파악	-0.0277351
80	방지	-0.03541
81	대규모	-0.0363801
82	판단	-0.0498028
83	방문	-0.0515914
84	쇄도	-0.0541701
85	국민	-0.0558043
86	퇴원	-0.0575364
87	소식	-0.0592804
88	추가	-0.0719449
89	일반인	-0.0811307
90	이력	-0.0933094
91	이처럼	-0.0951075
92	다만	-0.0953563
93	외래	-0.0968819
94	모두	-0.100863
95	전체	-0.121284
96	경로	-0.132635
97	이번	-0.141962
98	확인	-0.147384
99	전국	-0.17296
100	보고	-0.25632
101	어제	-0.266272
