# Supplementary material for: Discovering Time-Varying Public Interest for COVID-19 Case Prediction in South Korea Using Search Engine Queries: Infodemiology Study
Source: J Med Internet Res. 2024 Dec 16;26:e63476. doi: 10.2196/63476 (PMC11686031; doi:10.2196/63476)
Supplement: Multimedia Appendix 7 [file jmir_v26i1e63476_app7.xlsx]

## Sheet: appendix7_tlcc_analysis_mers
top	keyword	max_corr	lag
1	감염	0.864252	-3
2	메르스	0.842984	-4
3	전염	0.829183	-5
4	병원	0.820062	-4
5	확산	0.796589	-2
6	평택	0.790015	-5
7	발병	0.776222	-4
8	발생	0.747825	-5
9	격리	0.747308	-4
10	환자	0.740192	1
11	확진	0.730185	2
12	보건복지부	0.727911	-4
13	사례	0.711504	-12
14	호흡기	0.691362	-4
15	최초	0.682234	-7
16	지역	0.653954	-5
17	사망자	0.631121	4
18	증후군	0.6301	-4
19	본부	0.567531	-4
20	초기	0.559461	1
21	정부	0.55508	-4
22	앵커	0.550244	6
23	경유	0.545349	1
24	발표	0.544622	-5
25	의심	0.535749	-2
26	완치	0.53143	-9
27	진자	0.527401	3
28	만일	0.527401	6
29	일단	0.525772	-7
30	파악	0.525772	-8
31	시점	0.520736	-8
32	또한	0.517819	12
33	속도	0.476587	3
34	가운데	0.46862	-8
35	사망	0.465033	-5
36	명단	0.459272	0
37	국내	0.444497	-11
38	통제	0.438307	-1
39	차원	0.43822	1
40	추이	0.426603	4
41	공개	0.416297	9
42	대규모	0.408555	4
43	현황	0.407853	-4
44	판단	0.39628	5
45	불안	0.395263	1
46	외래	0.392463	12
47	긴급	0.389931	0
48	조기	0.376989	-1
49	상황	0.339337	-14
50	퇴원	0.327468	-14
51	방문	0.314231	4
52	조치	0.309914	-3
53	전체	0.30898	10
54	진정	0.304379	14
55	포함	0.281052	-5
56	보고	0.276621	14
57	전파	0.276147	5
58	이력	0.27049	-12
59	전국	0.267476	-7
60	지금	0.258273	-7
61	계속	0.258098	6
62	비상	0.240287	-9
63	쇄도	0.236615	13
64	차단	0.234942	-2
65	추가	0.234463	9
66	일반인	0.234203	4
67	국민	0.22573	-11
68	방지	0.212411	-5
69	수가	0.203983	4
70	현재	0.20277	-9
71	소식	0.195929	-14
72	언제	0.194218	3
73	확인	0.186673	10
74	어제	0.171511	12
75	공포	0.0951304	14
76	모두	0.0779406	14
77	자도	0	14
78	총력	0	14
79	명도	0	14
80	토대	0	14
81	분수령	0	14
82	산발	0	14
83	악화	0	14
84	속출	0	14
85	한편	0	14
86	고비	0	14
87	예의	0	14
88	양상	0	14
89	동선	0	14
90	밀접	0	14
91	의료인	0	14
92	조처	0	14
93	감염병	0	14
94	주시	0	14
95	점차	0	14
96	불안감	0	14
97	우려	0	14
98	경로	-0.00323126	-5
99	이처럼	-0.0036264	14
100	다만	-0.0367946	10
101	이번	-0.0954045	14
